# Supplementary material for: Development of a tissue-specific ribosome profiling approach in Drosophila enables genome-wide evaluation of translational adaptations
Source: PLoS Genet. 2017 Dec 1;13(12):e1007117. doi: 10.1371/journal.pgen.1007117 (PMC5728580; doi:10.1371/journal.pgen.1007117)
Supplement: S1 Table — The total mapped reads of each experimental group are shown. Additional details including the percentage of total mapped reads to exons, exon-exon junctions, and introns are indicated. (XLSX) [file pgen.1007117.s006.xlsx]

## Sheet: Sheet1
Experiment	total mapped reads	% of total mapped to exon	% of total mapped to exon-exon	% of total mapped to intron
wild type transcriptional profiling replicate 1	15803982	84.64	9.25	6.11
wild type transcriptional profiling replicate 2	6675605	88.56	7.68	3.76
wild type transcriptional profiling replicate 3	15043900	91.74	7.4	0.85
wild type ribosome profiling replicate 1	6086244	85.21	8.5	6.29
wild type ribosome profiling replicate 2	28879306	89.25	8.8	1.95
wild type ribosome profiling replicate 3	10482519	89.16	8.88	1.97
wild type translational profiling (TRAP) replicate 1	21832941	85.77	10.66	3.57
wild type translational profiling (TRAP) replicate 2	5450119	87.28	10.8	1.92
wild type translational profiling (TRAP) replicate 3	15110220	88.06	10.29	1.64
GluRIIA transcriptional profiling replicate 1	14783825	84.33	8.99	6.68
GluRIIA transcriptional profiling replicate 2	6135931	88.06	8.01	3.93
GluRIIA transcriptional profiling replicate 3	13537237	92.53	6.3	1.17
GluRIIA ribosome profiling replicate 1	4322479	86.4	8.93	4.67
GluRIIA ribosome profiling replicate 2	17723384	89.12	9.17	1.71
GluRIIA ribosome profiling replicate 3	2489870	87.62	9.21	3.17
Tor-OE transcriptional profiling replicate 1	15178322	84.72	8.3	6.98
Tor-OE transcriptional profiling replicate 2	6705008	88.92	8.05	3.04
Tor-OE transcriptional profiling replicate 3	13541531	91.71	7.27	1.02
Tor-OE ribosome profiling replicate 1	7433922	84.64	8.37	6.99
Tor-OE ribosome profiling replicate 2	7073590	88.82	8.56	2.62
Tor-OE ribosome profiling replicate 3	11586301	87.64	8.8	3.56
