# Supplementary material for: Development of a tissue-specific ribosome profiling approach in Drosophila enables genome-wide evaluation of translational adaptations
Source: PLoS Genet. 2017 Dec 1;13(12):e1007117. doi: 10.1371/journal.pgen.1007117 (PMC5728580; doi:10.1371/journal.pgen.1007117)
Supplement: S2 Table — Genes in the transcriptome or translatome are defined as having at least 10 unique exon reads by transcriptional or ribosome profiling in all three replicates. Genes are listed in the order of transcription (transcriptional profiling RPKM). Genes uniquely found in only the transcriptome or translatome are listed at the end of each respective list. (XLSX) [file pgen.1007117.s007.xlsx]

## Sheet: Sheet1
Gene Symbol (Transcriptome)	Average transcriptional level (RPKM)	Shared with translatome		Gene Symbol (Translatome)	Average translational level (RPKM)	Shared with transcriptome
Lcp4	104403	Yes		Lcp4	7846.76	Yes
Lcp3	68654.5	Yes		Lcp3	10628.8	Yes
Lcp1	66552.1	Yes		Lcp1	6203.19	Yes
CG34227	64603.1	Yes		CG34227	2287.35	Yes
CG42500	62129	Yes		CG42500	9035.85	Yes
Lcp2	18754.6	Yes		Lcp2	4295.75	Yes
Lcp9	18393.2	Yes		Lcp9	3826.68	Yes
Mlc2	15906.9	Yes		Mlc2	11192.9	Yes
Act57B	11216	Yes		Act57B	60130.6	Yes
Cpr78E	8303.11	Yes		Cpr78E	1001.17	Yes
RpL23	6487.99	Yes		RpL23	176.09	Yes
RpLP2	6384.86	Yes		RpLP2	268.137	Yes
RpLP1	6221.75	Yes		RpLP1	263.744	Yes
CG17105	6159.07	Yes		CG17105	462.818	Yes
CG32249	5831.05	Yes		CG32249	2336.21	Yes
RpS23	5560.89	Yes		RpS23	171.63	Yes
RpL39	5414.54	Yes		RpL39	223.629	Yes
RpL27A	5336.4	Yes		RpL27A	279.735	Yes
Mp20	5256.04	Yes		Mp20	11170.8	Yes
RpL19	4782.82	Yes		RpL19	160.639	Yes
CG7296	4570.3	Yes		CG7296	394.359	Yes
RpS27A	4500.61	Yes		RpS27A	236.925	Yes
Argk	4459.29	Yes		Argk	11292.4	Yes
RpS17	4261.66	Yes		RpS17	178.944	Yes
RpS16	4070.67	Yes		RpS16	166.297	Yes
RpS18	4018.52	Yes		RpS18	123.822	Yes
RpL14	3992.54	Yes		RpL14	131.96	Yes
RpL31	3964.68	Yes		RpL31	134.087	Yes
Ef1alpha48D	3952.25	Yes		Ef1alpha48D	606.896	Yes
CG34305	3940.25	Yes		CG34305	525.712	Yes
RpS30	3915.69	Yes		RpS30	179.635	Yes
RpL7A	3911.27	Yes		RpL7A	116.057	Yes
RpL29	3900.98	Yes		RpL29	372.509	Yes
RpL26	3827.26	Yes		RpL26	159.787	Yes
Cpr60D	3820.28	Yes		Cpr60D	718.548	Yes
Gapdh2	3776.47	Yes		Gapdh2	17449.9	Yes
RpS12	3747.03	Yes		RpS12	140.98	Yes
RpL9	3743.55	Yes		RpL9	172.456	Yes
Gapdh1	3661.28	Yes		Gapdh1	7510.13	Yes
RpL21	3645.93	Yes		RpL21	252.308	Yes
RpL36	3636.21	Yes		RpL36	109.545	Yes
RpL13A	3624.83	Yes		RpL13A	117.699	Yes
RpS15	3550.89	Yes		RpS15	220.065	Yes
RpL7	3477.7	Yes		RpL7	124.891	Yes
RpL10	3455.37	Yes		RpL10	336.543	Yes
RpS28b	3373.11	Yes		RpS28b	167.955	Yes
RpL36A	3355.69	Yes		RpL36A	56.0918	Yes
RpL10Ab	3340.63	Yes		RpL10Ab	235.542	Yes
RpS5a	3328.95	Yes		RpS5a	223.838	Yes
CG15308	3325.05	Yes		CG15308	376.872	Yes
RpS26	3301.34	Yes		RpS26	135.581	Yes
RpS9	3297.87	Yes		RpS9	139.869	Yes
RpL11	3244.17	Yes		RpL11	220.01	Yes
RpS10b	3224.57	Yes		RpS10b	164.686	Yes
RpS8	3166.13	Yes		RpS8	77.8086	Yes
RpL8	3149.82	Yes		RpL8	108.187	Yes
RpLP0	3126.49	Yes		RpLP0	156.507	Yes
RpL18A	3107.68	Yes		RpL18A	182.658	Yes
Arc1	2992.18	Yes		Arc1	80.9666	Yes
RpL32	2985.36	Yes		RpL32	97.891	Yes
RpL23A	2975.79	Yes		RpL23A	170.713	Yes
sta	2970.7	Yes		sta	119.446	Yes
RpS25	2965.6	Yes		RpS25	159.513	Yes
RpS11	2962.72	Yes		RpS11	182.742	Yes
RpL12	2921.04	Yes		RpL12	146.823	Yes
TpnC73F	2851.55	Yes		TpnC73F	17303.7	Yes
RpL24	2822.44	Yes		RpL24	75.1909	Yes
RpS13	2816.82	Yes		RpS13	167.492	Yes
RpL41	2804.53	Yes		RpL41	123.887	Yes
RpL18	2750.38	Yes		RpL18	112.344	Yes
RpL4	2700.35	Yes		RpL4	105.92	Yes
up	2668.25	Yes		up	8535.35	Yes
RpS29	2646.22	Yes		RpS29	152.355	Yes
RpL6	2578.71	Yes		RpL6	118.847	Yes
RpL5	2561.19	Yes		RpL5	148.014	Yes
RpS19a	2461.39	Yes		RpS19a	186.471	Yes
RpS24	2449.84	Yes		RpS24	114.091	Yes
RpL34b	2447.5	Yes		RpL34b	43.5511	Yes
RpS7	2436.76	Yes		RpS7	143.17	Yes
Cpr49Af	2425.29	Yes		Cpr49Af	323.578	Yes
RpL35A	2405.48	Yes		RpL35A	61.1903	Yes
RpS3	2404.17	Yes		RpS3	159.338	Yes
RpL13	2380.38	Yes		RpL13	47.7009	Yes
RpL37A	2365.69	Yes		RpL37a	31.9754	Yes
CG17107	2364.43	Yes		CG17107	593.298	Yes
RpL40	2353.78	Yes		RpL40	536.511	Yes
RpL17	2334.4	Yes		RpL17	42.2465	Yes
RpS15Aa	2301.93	Yes		RpS15Aa	45.0209	Yes
RpL30	2296.28	Yes		RpL30	72.0447	Yes
RpS4	2259.6	Yes		RpS4	177.708	Yes
RpS2	2228.79	Yes		RpS2	146.577	Yes
Ef1beta	2226.78	Yes		Ef1beta	111.166	Yes
Mlc1	2224.41	Yes		Mlc1	9065.23	Yes
RpS20	2142.78	Yes		RpS20	188	Yes
CG5177	2084.99	Yes		CG5177	9728.96	Yes
RpS27	2058.47	Yes		RpS27	178.068	Yes
Rack1	2047.93	Yes		Rack1	157.548	Yes
RpS21	1962.03	Yes		RpS21	59.7235	Yes
Ef2b	1957.22	Yes		Ef2b	270.851	Yes
Tpi	1876.47	Yes		Tpi	2008.03	Yes
RpL35	1874.32	Yes		RpL35	116.96	Yes
RpL27	1874.06	Yes		RpL27	75.8222	Yes
Cpr47Ec	1827.07	Yes		Cpr47Ec	144.916	Yes
CG14258	1754.49	Yes		CG14258	423.583	Yes
RpL37a	1751.58	Yes		RpL37A	93.4492	Yes
CG15353	1713.4	Yes		CG15353	1739.22	Yes
Obp56d	1712.18	Yes		Obp56d	580.384	Yes
CG9757	1677.19	Yes		CG9757	138.523	Yes
Tm2	1662.64	Yes		Tm2	4068.47	Yes
RpS14a	1648.36	Yes		RpS14a	32.322	Yes
Ef1gamma	1648.35	Yes		Ef1gamma	81.117	Yes
RpS3A	1619.78	Yes		RpS3A	687.813	Yes
Tctp	1602.32	Yes		Tctp	133.911	Yes
betaTub56D	1551.8	Yes		betaTub56D	525.745	Yes
Pglym78	1515.79	Yes		Pglym78	2546.78	Yes
CG6770	1412.2	Yes		CG6770	2587.95	Yes
CG7294	1398.09	Yes		CG7294	220.364	Yes
Mlp60A	1398.01	Yes		Mlp60A	2067.21	Yes
alphaTub84B	1374.45	Yes		alphaTub84B	547.241	Yes
CG11854	1339.46	Yes		CG11854	209.687	Yes
awd	1329.24	Yes		awd	899.939	Yes
eIF-5A	1302.75	Yes		eIF-5A	784.955	Yes
RpL38	1300.63	Yes		RpL38	225.804	Yes
Nacalpha	1286.27	Yes		Nacalpha	137.952	Yes
Cpr65Aw	1272.66	Yes		Cpr65Aw	89.4318	Yes
wupA	1211.5	Yes		wupA	4046.25	Yes
CG5023	1183.34	Yes		CG5023	3712.56	Yes
GstD1	1130.46	Yes		GstD1	592.13	Yes
cer	1123.64	Yes		cer	1957.3	Yes
RpL28	1122.09	Yes		RpL28	43.5195	Yes
l(2)34Fc	1100.52	Yes		l(2)34Fc	204.113	Yes
RpL3	1094.53	Yes		RpL3	3119.72	Yes
levy	1071.07	Yes		levy	711.757	Yes
Mdh1	1070.37	Yes		Mdh1	1201	Yes
Lcp65Ac	1039.9	Yes		Lcp65Ac	323.742	Yes
Cpr67B	1018.91	Yes		Cpr67B	250.261	Yes
CG7630	1011.02	Yes		CG7630	1587.98	Yes
CG15282	978.994	Yes		CG15282	389.274	Yes
RpS14b	969.767	Yes		RpS14b	22.1915	Yes
TpnC47D	962.297	Yes		TpnC47D	3150.8	Yes
Cpr47Eg	953.743	Yes		Cpr47Eg	90.8719	Yes
Cyp1	952.36	Yes		Cyp1	1499.48	Yes
CG4692	943.917	Yes		CG4692	438.728	Yes
Eno	940.928	Yes		Eno	2610.06	Yes
Tm1	927.664	Yes		Tm1	1054.22	Yes
CG4847	914.09	Yes		CG4847	340.84	Yes
CG7224	907.885	Yes		CG7224	66.8333	Yes
Cpr65Av	901.106	Yes		Cpr65Av	280.008	Yes
PyK	896.223	Yes		PyK	3087.6	Yes
eIF-4a	895.855	Yes		eIF-4a	208.69	Yes
tsr	891.763	Yes		tsr	3706.23	Yes
CG1746	890.454	Yes		CG1746	1684.4	Yes
CoVa	854.621	Yes		CoVa	632.718	Yes
cype	847.072	Yes		cype	1553.47	Yes
ImpL3	842.96	Yes		ImpL3	3348.9	Yes
His2Av	816.646	Yes		His2Av	68.4602	Yes
CG9877	814.557	Yes		CG9877	98.0877	Yes
CG2852	796.125	Yes		CG2852	335.56	Yes
Ald	770.747	Yes		Ald	3747.01	Yes
Mhc	766.453	Yes		Mhc	3687.76	Yes
ATPsyn-d	761.339	Yes		ATPsyn-d	909.745	Yes
ox	760.606	Yes		ox	2876.95	Yes
CG33333	759.64	Yes		CG33333	460.99	Yes
CG13403	742.232	Yes		CG13403	623.548	Yes
CG7299	718.93	Yes		CG7299	84.604	Yes
CG10527	658.169	Yes		CG10527	367.589	Yes
l(2)06225	658.087	Yes		l(2)06225	407.408	Yes
Pgm	649.575	Yes		Pgm	629.123	Yes
obst-E	643.078	Yes		obst-E	38.7685	Yes
ATPsyn-beta	634.766	Yes		ATPsyn-beta	2765.24	Yes
CG9603	629.263	Yes		CG9603	2132.66	Yes
Sodh-2	628.193	Yes		Sodh-2	1044.87	Yes
ATPsyn-b	624.946	Yes		ATPsyn-b	822.122	Yes
CoVIb	616.137	Yes		CoVIb	297.627	Yes
regucalcin	611.107	Yes		regucalcin	136.35	Yes
Vha13	606.397	Yes		Vha13	133.757	Yes
CG3321	598.68	Yes		CG3321	604.64	Yes
CG32230	597.813	Yes		CG32230	2967.12	Yes
Pgi	562.067	Yes		Pgi	1337.38	Yes
bic	546.679	Yes		bic	59.6936	Yes
blw	537.658	Yes		blw	1312.06	Yes
CG31997	533.696	Yes		CG31997	340.256	Yes
Hsc70-4	533.563	Yes		Hsc70-4	497.11	Yes
CoVb	523.962	Yes		CoVb	551.549	Yes
CoIV	523.302	Yes		CoIV	895.086	Yes
CG14207	522.005	Yes		CG14207	1264.17	Yes
Phk-3	521.491	Yes		Phk-3	228.389	Yes
CG30415	520.45	Yes		CG30415	639.945	Yes
RpL34a	519.971	Yes		RpL34a	30.9588	Yes
CG8888	506.415	Yes		CG8888	2208.48	Yes
CG10953	500.849	Yes		CG10953	93.0216	Yes
GlyP	500.742	Yes		GlyP	2026.21	Yes
fau	495.714	Yes		fau	1954	Yes
CG14332	495.121	Yes		CG14332	327.992	Yes
Clect27	491.372	Yes		Clect27	95.2186	Yes
CG10200	480.917	Yes		CG10200	98.8124	Yes
CG31313	473.897	Yes		CG31313	76.3513	Yes
RpL22	470.533	Yes		RpL22	37.0113	Yes
Oscp	469.613	Yes		Oscp	842.176	Yes
Mdh2	465.135	Yes		Mdh2	1384.17	Yes
ATPsyn-gamma	459.748	Yes		ATPsyn-gamma	578.765	Yes
Sod	459.315	Yes		Sod	168.069	Yes
Pgk	455.446	Yes		Pgk	1054.08	Yes
FK506-bp2	453.94	Yes		FK506-bp2	561.684	Yes
Prm	453.288	Yes		Prm	1711.77	Yes
sun	451.21	Yes		sun	351.79	Yes
ATPsyn-Cf6	448.067	Yes		ATPsyn-Cf6	714.099	Yes
verm	446.678	Yes		verm	74.0996	Yes
CG17549	445.172	Yes		CG17549	152.101	Yes
CoVIII	434.17	Yes		CoVIII	1095.5	Yes
Zasp66	417.635	Yes		Zasp66	1889.4	Yes
Neb-cGP	413.623	Yes		Neb-cGP	686.473	Yes
l(2)efl	410.032	Yes		l(2)efl	1510.39	Yes
His4r	409.297	Yes		His4r	105.23	Yes
Tal	402.965	Yes		Tal	222.772	Yes
Peritrophin-A	402.631	Yes		Peritrophin-A	86.1675	Yes
CG15597	394.935	Yes		CG15597	59.2237	Yes
obst-B	392.79	Yes		obst-B	31.771	Yes
Eip71CD	383.493	Yes		Eip71CD	63.302	Yes
CG6543	382.471	Yes		CG6543	126.115	Yes
CG7465	370.068	Yes		CG7465	793.442	Yes
Pax	369.966	Yes		Pax	1205.02	Yes
CG8801	368.428	Yes		CG8801	15.2953	Yes
CG1572	367.818	Yes		CG1572	1651.99	Yes
CG13731	364.164	Yes		CG13731	1055.18	Yes
Pdi	363.641	Yes		Pdi	109.128	Yes
l(1)G0230	361.112	Yes		l(1)G0230	577.858	Yes
CG30457	360.058	Yes		CG30457	63.5741	Yes
CG13779	353.616	Yes		CG13779	170.982	Yes
CG10306	351.251	Yes		CG10306	58.4088	Yes
Pcd	347.61	Yes		Pcd	71.3466	Yes
RFeSP	344.969	Yes		RFeSP	201.317	Yes
Cpr78Cc	342.425	Yes		Cpr78Cc	82.4158	Yes
CG32241	341.162	Yes		CG32241	108.981	Yes
CG9336	338.793	Yes		CG9336	197.269	Yes
CG6426	335.381	Yes		CG6426	95.1313	Yes
CG5656	333.843	Yes		CG5656	116.454	Yes
CG1265	332.942	Yes		CG1265	280.756	Yes
CG5254	331.845	Yes		CG5254	264.131	Yes
CoVIIc	329.609	Yes		CoVIIc	1584.65	Yes
Act87E	328.16	Yes		Act87E	3096.87	Yes
Crc	327.95	Yes		Crc	154.038	Yes
CG42834	327.176	Yes		CG42834	252.7	Yes
CG15098	321	Yes		CG15098	587.703	Yes
CG14482	317.664	Yes		CG14482	238.314	Yes
CG9796	316.246	Yes		CG9796	72.5257	Yes
Tom7	312.598	Yes		Tom7	327.301	Yes
CG42259	312.016	Yes		CG42259	251.142	Yes
CG17737	308.797	Yes		CG17737	2089.18	Yes
CG17108	308.661	Yes		CG17108	46.0059	Yes
Thor	307.201	Yes		Thor	450.034	Yes
Lcp65Ag3	305.998	Yes		Lcp65Ag3	9.14394	Yes
Act5C	303.244	Yes		Act5C	114.244	Yes
Prosalpha5	298.628	Yes		Prosalpha5	215.912	Yes
Pros29	297.495	Yes		Pros29	574.388	Yes
CG33178	295.291	Yes		CG33178	34.7124	Yes
Cp1	293.793	Yes		Cp1	397.107	Yes
Pdsw	290.894	Yes		Pdsw	287.651	Yes
CG3621	290.876	Yes		CG3621	481.934	Yes
Listericin	288.809	Yes		Listericin	39.1554	Yes
Prosbeta5	285.836	Yes		Prosbeta5	564.644	Yes
GstO3	281.581	Yes		GstO3	129.884	Yes
TpnC25D	280.223	Yes		TpnC25D	478.59	Yes
Obp56a	279.767	Yes		Obp56a	272.976	Yes
CG10320	277.227	Yes		CG10320	385.713	Yes
Obp83g	276.047	Yes		Obp83g	45.141	Yes
Pepck	274.252	Yes		Pepck	378.695	Yes
ERp60	273.983	Yes		ERp60	164.652	Yes
Pros25	273.536	Yes		Pros25	705.027	Yes
Nplp2	265.248	Yes		Nplp2	27.9988	Yes
Got1	264.342	Yes		Got1	969.127	Yes
Atg8a	262.497	Yes		Atg8a	1018.09	Yes
Mpcp	260.734	Yes		Mpcp	55.0752	Yes
CG15784	260.23	Yes		CG15784	1998.69	Yes
cathD	259.803	Yes		cathD	391.683	Yes
Trip1	258.442	Yes		Trip1	38.5994	Yes
CG3731	255.758	Yes		CG3731	513.735	Yes
Ubi-p5E	254.961	Yes		Ubi-p5E	209.581	Yes
Prosbeta1	254.164	Yes		Prosbeta1	643.698	Yes
eIF-3p40	253.213	Yes		eIF-3p40	48.4389	Yes
CG5903	252.259	Yes		CG5903	85.3011	Yes
CG17032	251.666	Yes		CG17032	7.98344	Yes
CG4169	251.22	Yes		CG4169	451.055	Yes
CG9449	251.208	Yes		CG9449	26.7788	Yes
CG18624	250.216	Yes		CG18624	194.093	Yes
CG1458	249.544	Yes		CG1458	409.932	Yes
CG17331	248.898	Yes		CG17331	792.872	Yes
Prosalpha7	246.064	Yes		Prosalpha7	586.33	Yes
crc	245.766	Yes		crc	149.106	Yes
CG32603	245.484	Yes		CG32603	148.198	Yes
CG9350	243.856	Yes		CG9350	301.204	Yes
CG9812	243.729	Yes		CG9812	80.4266	Yes
Prosbeta7	241.89	Yes		Prosbeta7	594.331	Yes
CG13551	240.803	Yes		CG13551	140.104	Yes
CG5773	239.827	Yes		CG5773	29.5904	Yes
Got2	239.539	Yes		Got2	381.398	Yes
mtacp1	238.469	Yes		mtacp1	328.972	Yes
Trx-2	238.327	Yes		Trx-2	95.4009	Yes
CG9769	237.204	Yes		CG9769	37.3433	Yes
pAbp	236.766	Yes		pAbp	51.7033	Yes
CG7834	236.41	Yes		CG7834	196.641	Yes
CG8636	233.801	Yes		CG8636	56.8598	Yes
Pxd	231.361	Yes		Pxd	115.026	Yes
Oda	230.723	Yes		Oda	427.077	Yes
CG5391	226.218	Yes		CG5391	36.0024	Yes
scu	226.033	Yes		scu	170.124	Yes
CG9691	225.55	Yes		CG9691	28.7697	Yes
Vha14-1	225.041	Yes		Vha14-1	233.876	Yes
Idgf4	222.39	Yes		Idgf4	151.557	Yes
CG12400	221.502	Yes		CG12400	330.691	Yes
CG14818	220.906	Yes		CG14818	119.221	Yes
l(3)neo18	220.383	Yes		l(3)neo18	369.386	Yes
Tango7	219.161	Yes		Tango7	31.53	Yes
CG13364	217.245	Yes		CG13364	187.252	Yes
CG6463	216.038	Yes		CG6463	168.773	Yes
CG6020	215.208	Yes		CG6020	166.079	Yes
CG9306	213.592	Yes		CG9306	335.399	Yes
CG14795	211.662	Yes		CG14795	27.164	Yes
Dhpr	209.224	Yes		Dhpr	57.0002	Yes
Pros28.1	206.73	Yes		Pros28.1	525.324	Yes
bai	205.207	Yes		bai	73.1219	Yes
Cpr65Au	204.177	Yes		Cpr65Au	20.1583	Yes
RpL24-like	203.192	Yes		RpL24-like	6.11076	Yes
Int6	203.168	Yes		Int6	37.1771	Yes
CG32276	202.666	Yes		CG32276	32.901	Yes
MtnA	202.162	Yes		MtnA	60.0849	Yes
Pros35	202.119	Yes		Pros35	499.868	Yes
CG12859	201.702	Yes		CG12859	95.3898	Yes
AnnIX	200.672	Yes		AnnIX	256.739	Yes
Ca-P60A	200.303	Yes		Ca-P60A	1388.97	Yes
Sec61beta	200.159	Yes		Sec61beta	34.328	Yes
porin	199.124	Yes		porin	809.626	Yes
CG40127	198.993	Yes		CG40127	339.356	Yes
CG7267	198.417	Yes		CG7267	160.485	Yes
CG9034	198.017	Yes		CG9034	476.201	Yes
Nplp4	197.908	Yes		Nplp4	209.186	Yes
SelG	197.514	Yes		SelG	61.9112	Yes
CG4769	196.713	Yes		CG4769	539.897	Yes
CG10219	196.606	Yes		CG10219	662.503	Yes
Cpr47Eb	196.345	Yes		Cpr47Eb	48.2069	Yes
CG3446	195.16	Yes		CG3446	115.797	Yes
PebIII	192.023	Yes		PebIII	33.7116	Yes
dj-1beta	191.79	Yes		dj-1beta	162.643	Yes
SdhC	190.506	Yes		SdhC	481.187	Yes
CG7603	186.989	Yes		CG7603	179.116	Yes
CG11752	185.389	Yes		CG11752	104.864	Yes
Xbp1	185.104	Yes		Xbp1	32.2702	Yes
CG7920	183.826	Yes		CG7920	535.718	Yes
CG9090	181.919	Yes		CG9090	527.955	Yes
CG2862	180.682	Yes		CG2862	23.1653	Yes
l(1)G0255	180.667	Yes		l(1)G0255	163.405	Yes
Cat	179.885	Yes		Cat	99.8709	Yes
CG11350	177.942	Yes		CG11350	190.69	Yes
Pros26	177.692	Yes		Pros26	397.026	Yes
CG12079	176.822	Yes		CG12079	268.56	Yes
wal	176.418	Yes		wal	264.956	Yes
CG5597	175.999	Yes		CG5597	211.716	Yes
vir-1	175.506	Yes		vir-1	44.9372	Yes
CG12384	174.377	Yes		CG12384	59.4415	Yes
CG17273	172.294	Yes		CG17273	149.777	Yes
Ubi-p63E	169.026	Yes		Ubi-p63E	737.19	Yes
CG3683	168.625	Yes		CG3683	150.859	Yes
cl	168.608	Yes		cl	127.053	Yes
CG14566	168.296	Yes		CG14566	99.5165	Yes
Fdh	168.048	Yes		Fdh	103.682	Yes
Rpn11	166.481	Yes		Rpn11	536.773	Yes
twr	166.321	Yes		twr	47.0414	Yes
Prosbeta3	165.206	Yes		Prosbeta3	763.853	Yes
CG5214	164.994	Yes		CG5214	410.845	Yes
CG6028	164.41	Yes		CG6028	432.524	Yes
CG5548	163.78	Yes		CG5548	136.702	Yes
eIF3-S9	161.618	Yes		eIF3-S9	29.0632	Yes
Prosbeta2	160.954	Yes		Prosbeta2	453.668	Yes
CG15083	160.76	Yes		CG15083	118.335	Yes
CG10625	159.289	Yes		CG10625	184.655	Yes
CG1648	159.184	Yes		CG1648	218.226	Yes
Glycogenin	158.847	Yes		Glycogenin	1691.36	Yes
Cpr49Ac	157.751	Yes		Cpr49Ac	62.9822	Yes
l(3)03670	157.663	Yes		l(3)03670	81.848	Yes
Gasp	157.294	Yes		Gasp	142.872	Yes
Cyt-c-p	157.252	Yes		Cyt-c-p	361.98	Yes
Acon	156.724	Yes		Acon	945.91	Yes
Scsalpha	155.475	Yes		Scsalpha	205.379	Yes
chic	154.428	Yes		chic	655.399	Yes
l(3)mbn	154.371	Yes		l(3)mbn	48.0663	Yes
Pomp	154.298	Yes		Pomp	485.457	Yes
pix	154.277	Yes		pix	16.9691	Yes
CG1707	154.03	Yes		CG1707	213.29	Yes
CG42808	153.938	Yes		CG42808	38.3682	Yes
Pros26.4	153.157	Yes		Pros26.4	243.108	Yes
CG1368	152.403	Yes		CG1368	261.745	Yes
CG40045	151.502	Yes		CG40045	212.229	Yes
CG9172	150.068	Yes		CG9172	273.357	Yes
CG1354	149.888	Yes		CG1354	24.1968	Yes
CG12203	148.565	Yes		CG12203	151.622	Yes
CG11455	148.464	Yes		CG11455	132.809	Yes
Rpn12	147.597	Yes		Rpn12	406.141	Yes
serp	146.235	Yes		serp	98.3132	Yes
Lcp65Aa	146.05	Yes		Lcp65Aa	124.669	Yes
Cpr67Fa2	145.208	Yes		Cpr67Fa2	15.6928	Yes
CG8206	144.717	Yes		CG8206	130.313	Yes
Actn	144.503	Yes		Actn	1099.69	Yes
Jwa	143.972	Yes		Jwa	123.81	Yes
SdhB	143.653	Yes		SdhB	443.283	Yes
Gdh	142.496	Yes		Gdh	226.24	Yes
Roc1a	142.206	Yes		Roc1a	61.4278	Yes
Npc2b	142.02	Yes		Npc2b	27.7287	Yes
SsRbeta	140.13	Yes		SsRbeta	47.3936	Yes
CG7414	139.945	Yes		CG7414	11.8143	Yes
Tapdelta	139.352	Yes		Tapdelta	27.1339	Yes
CG5642	139.039	Yes		CG5642	44.4758	Yes
Adk1	138.743	Yes		Adk1	326.795	Yes
CG5532	138.541	Yes		CG5532	107.785	Yes
eIF-3p66	137.985	Yes		eIF-3p66	27.9567	Yes
Hsp83	137.421	Yes		Hsp83	184.321	Yes
Idh	136.689	Yes		Idh	85.5375	Yes
yellow-e	135.6	Yes		yellow-e	41.0282	Yes
CG9782	134.961	Yes		CG9782	52.088	Yes
VhaM8.9	134.314	Yes		VhaM8.9	57.2633	Yes
eIF3-S8	134.059	Yes		eIF3-S8	19.4699	Yes
Fer1HCH	133.091	Yes		Fer1HCH	91.8905	Yes
RpS6	132.764	Yes		RpS6	6.26447	Yes
CG8680	132.727	Yes		CG8680	238.802	Yes
eIF-2alpha	132.639	Yes		eIF-2alpha	40.8027	Yes
Cyt-b5	132.157	Yes		Cyt-b5	89.6312	Yes
Hsp23	131.86	Yes		Hsp23	28.2534	Yes
CG9914	131.805	Yes		CG9914	25.16	Yes
CG7580	131.74	Yes		CG7580	692.815	Yes
Ance	131.44	Yes		Ance	41.8445	Yes
Msr-110	131.338	Yes		Msr-110	54.4171	Yes
CG10623	130.27	Yes		CG10623	522.331	Yes
CG8331	129.065	Yes		CG8331	228.369	Yes
Neurochondrin	127.907	Yes		Neurochondrin	470.468	Yes
MFS3	127.84	Yes		MFS3	362.378	Yes
Cpr67Fa1	127.549	Yes		Cpr67Fa1	7.96565	Yes
CG3505	126.569	Yes		CG3505	11.1072	Yes
Vha36-1	126.406	Yes		Vha36-1	53.2441	Yes
Mov34	126.376	Yes		Mov34	216.016	Yes
CG13887	125.29	Yes		CG13887	249.57	Yes
CG43131	125.097	Yes		CG43131	17.959	Yes
CG7712	124.643	Yes		CG7712	420.536	Yes
Cda4	122.902	Yes		Cda4	47.3169	Yes
CG2789	122.256	Yes		CG2789	6.19415	Yes
CG8860	122.124	Yes		CG8860	82.7684	Yes
CG8993	122.011	Yes		CG8993	132.225	Yes
Pbgs	121.736	Yes		Pbgs	19.3877	Yes
Rpt3	121.476	Yes		Rpt3	417.646	Yes
mmy	120.32	Yes		mmy	16.2897	Yes
CG8498	119.887	Yes		CG8498	232.872	Yes
CtsB1	119.74	Yes		CtsB1	116.795	Yes
CG13349	118.966	Yes		CG13349	271.721	Yes
Sod2	118.797	Yes		Sod2	293.602	Yes
Cpr65Ay	118.508	Yes		Cpr65Ay	59.5653	Yes
grsm	118.324	Yes		grsm	238.431	Yes
DOR	118.295	Yes		DOR	619.08	Yes
Rpn3	118.255	Yes		Rpn3	349.088	Yes
CG7430	117.751	Yes		CG7430	170.212	Yes
GstE12	117.738	Yes		GstE12	78.533	Yes
CG9338	117.588	Yes		CG9338	227.109	Yes
Tsp42Ek	117.256	Yes		Tsp42Ek	24.6143	Yes
sqh	117.183	Yes		sqh	118.841	Yes
CG5010	116.553	Yes		CG5010	198.088	Yes
CG34439	116.255	Yes		CG34439	172.349	Yes
VhaM9.7-b	115.537	Yes		VhaM9.7-b	26.9683	Yes
Cpr51A	114.343	Yes		Cpr51A	92.0634	Yes
BM-40-SPARC	114.107	Yes		BM-40-SPARC	14.0527	Yes
CG33138	113.946	Yes		CG33138	414	Yes
CG3214	113.878	Yes		CG3214	202.331	Yes
Oat	112.874	Yes		Oat	99.7817	Yes
Vha16-1	112.652	Yes		Vha16-1	129.871	Yes
eIF-1A	112.215	Yes		eIF-1A	113.308	Yes
ND23	111.949	Yes		ND23	288.284	Yes
CG17680	111.734	Yes		CG17680	336.197	Yes
Nap1	111.454	Yes		Nap1	15.7017	Yes
CG17919	111.416	Yes		CG17919	20.6515	Yes
CG4364	110.937	Yes		CG4364	7.80217	Yes
VhaAC45	110.682	Yes		VhaAC45	46.5367	Yes
CG16817	109.363	Yes		CG16817	96.8674	Yes
CG9836	108.86	Yes		CG9836	114.537	Yes
CG15531	108.599	Yes		CG15531	7.20547	Yes
eIF-2beta	108.038	Yes		eIF-2beta	103.658	Yes
Lcp65Ae	107.996	Yes		Lcp65Ae	27.7979	Yes
VhaPPA1-1	107.632	Yes		VhaPPA1-1	43.9582	Yes
CG9140	106.998	Yes		CG9140	241.712	Yes
CG6115	106.868	Yes		CG6115	190.306	Yes
ND42	106.651	Yes		ND42	154.793	Yes
CG14483	106.207	Yes		CG14483	134.918	Yes
CG34446	106.064	Yes		CG34446	152.368	Yes
CG5703	105.533	Yes		CG5703	250.154	Yes
CG34330	105.03	Yes		CG34330	45.0053	Yes
CG31075	104.571	Yes		CG31075	23.1036	Yes
fbp	104.426	Yes		fbp	111.216	Yes
Sec61alpha	104.268	Yes		Sec61alpha	39.4402	Yes
CG8317	104.018	Yes		CG8317	78.7179	Yes
proPO45	103.715	Yes		proPO45	70.3925	Yes
CG9065	103.515	Yes		CG9065	47.495	Yes
Cys	103.224	Yes		Cys	78.2897	Yes
Rpn9	102.825	Yes		Rpn9	337.69	Yes
14-3-3zeta	102.483	Yes		14-3-3zeta	686.494	Yes
CG5885	102.233	Yes		CG5885	44.7894	Yes
26-29-p	102.085	Yes		26-29-p	90.2928	Yes
PH4alphaMP	102.067	Yes		PH4alphaMP	24.8508	Yes
Txl	101.903	Yes		Txl	238.49	Yes
Rpt4	101.514	Yes		Rpt4	244.616	Yes
Adk2	101.509	Yes		Adk2	40.1336	Yes
CG17776	101.505	Yes		CG17776	38.3269	Yes
CG34445	101.387	Yes		CG34445	137.918	Yes
14-3-3epsilon	101.142	Yes		14-3-3epsilon	555.332	Yes
l(2)35Di	100.591	Yes		l(2)35Di	127.94	Yes
Rpi	100.55	Yes		Rpi	67.8708	Yes
Rpn7	100.318	Yes		Rpn7	371.624	Yes
Tina-1	100.092	Yes		Tina-1	82.3466	Yes
Cpr49Ah	99.8543	Yes		Cpr49Ah	31.7831	Yes
CG11852	99.797	Yes		CG11852	72.7925	Yes
flr	99.7705	Yes		flr	1122.52	Yes
CG9231	99.2848	Yes		CG9231	169.583	Yes
CG15012	98.4765	Yes		CG15012	189.627	Yes
CG13751	98.3261	Yes		CG13751	94.1299	Yes
CG3560	98.0147	Yes		CG3560	119.204	Yes
Elongin-C	97.5001	Yes		Elongin-C	196.252	Yes
skpA	97.4779	Yes		skpA	163.805	Yes
eIF3-S10	96.2236	Yes		eIF3-S10	25.2552	Yes
Pros54	96.1911	Yes		Pros54	519.756	Yes
Pfk	95.8364	Yes		Pfk	477.792	Yes
CG17059	95.737	Yes		CG17059	240.906	Yes
CG4666	95.7054	Yes		CG4666	13.8794	Yes
Thiolase	95.4584	Yes		Thiolase	212.448	Yes
lost	95.3611	Yes		lost	68.0984	Yes
Nurf-38	94.7983	Yes		Nurf-38	52.5388	Yes
Vha55	94.7058	Yes		Vha55	83.0328	Yes
CG4962	94.6996	Yes		CG4962	31.9068	Yes
TER94	94.6849	Yes		TER94	381.785	Yes
robl	94.6649	Yes		robl	50.2012	Yes
CG6852	94.5596	Yes		CG6852	132.484	Yes
CG31472	94.2656	Yes		CG31472	14.1111	Yes
CG31715	94.0223	Yes		CG31715	83.5501	Yes
Jafrac1	93.8948	Yes		Jafrac1	106.089	Yes
Gp93	93.3636	Yes		Gp93	32.227	Yes
CG11876	93.1574	Yes		CG11876	222.568	Yes
und	93.1303	Yes		und	25.8838	Yes
CG11699	92.664	Yes		CG11699	45.1619	Yes
CG1461	92.4659	Yes		CG1461	20.8996	Yes
CG11349	92.1777	Yes		CG11349	166.117	Yes
Chd64	91.9894	Yes		Chd64	21.9508	Yes
HmgZ	91.7145	Yes		HmgZ	71.5835	Yes
CG33170	91.073	Yes		CG33170	202.215	Yes
Rab1	90.8034	Yes		Rab1	359.15	Yes
Aats-tyr	89.5789	Yes		Aats-tyr	15.2742	Yes
CG2767	89.471	Yes		CG2767	63.949	Yes
Nipsnap	89.3697	Yes		Nipsnap	686.679	Yes
CG11370	88.8812	Yes		CG11370	70.1748	Yes
CG2076	88.7996	Yes		CG2076	340.365	Yes
GstE11	88.6804	Yes		GstE11	33.6457	Yes
capt	88.5775	Yes		capt	188.322	Yes
Reg-5	88.5145	Yes		Reg-5	16.4415	Yes
CG6523	88.1745	Yes		CG6523	83.8161	Yes
Cht2	87.7135	Yes		Cht2	7.05811	Yes
Spase25	87.5615	Yes		Spase25	32.2429	Yes
CG9759	87.1886	Yes		CG9759	35.713	Yes
CG8386	86.8401	Yes		CG8386	40.9588	Yes
Cpr78Ca	86.5466	Yes		Cpr78Ca	14.0357	Yes
Gs2	86.3259	Yes		Gs2	124.138	Yes
Mlc-c	86.1441	Yes		Mlc-c	23.3348	Yes
qsm	86.0962	Yes		qsm	16.423	Yes
CG9572	85.9229	Yes		CG9572	18.2816	Yes
Arp1	85.5863	Yes		Arp1	61.6803	Yes
Tsp42El	84.9524	Yes		Tsp42El	38.7118	Yes
vsg	84.1009	Yes		vsg	82.579	Yes
CG7686	83.729	Yes		CG7686	9.25103	Yes
Arpc4	83.5955	Yes		Arpc4	24.6021	Yes
CG1969	83.4234	Yes		CG1969	32.2777	Yes
CG10576	83.3576	Yes		CG10576	18.4227	Yes
CG18619	82.8363	Yes		CG18619	109.521	Yes
Uev1A	82.5151	Yes		Uev1A	140.209	Yes
CG9427	81.9702	Yes		CG9427	6.05328	Yes
ND75	81.7092	Yes		ND75	120.719	Yes
CG9701	81.0664	Yes		CG9701	29.5472	Yes
Karybeta3	80.6586	Yes		Karybeta3	21.6236	Yes
stck	80.3375	Yes		stck	115.915	Yes
CG3192	79.92	Yes		CG3192	107.391	Yes
Pcmt	79.7353	Yes		Pcmt	32.3903	Yes
sesB	79.2654	Yes		sesB	125.141	Yes
Mal-A5	79.1632	Yes		Mal-A5	223.21	Yes
Rpb10	78.9502	Yes		Rpb10	164.985	Yes
Gip	78.6894	Yes		Gip	87.6405	Yes
CG10639	78.5401	Yes		CG10639	250.317	Yes
Arpc1	78.3444	Yes		Arpc1	14.1274	Yes
His3.3A	78.2808	Yes		His3.3A	102.57	Yes
skap	78.1493	Yes		skap	367.562	Yes
colt	77.7701	Yes		colt	12.6772	Yes
His3.3B	77.3927	Yes		His3.3B	131.235	Yes
CG8399	77.3266	Yes		CG8399	15.6549	Yes
CG31548	77.2796	Yes		CG31548	59.327	Yes
vig2	77.2768	Yes		vig2	25.9898	Yes
CG15414	77.1555	Yes		CG15414	24.2985	Yes
CG7778	77.0962	Yes		CG7778	50.2772	Yes
CG34200	76.7736	Yes		CG34200	75.1017	Yes
CG5001	76.7591	Yes		CG5001	91.7232	Yes
GstT1	76.5736	Yes		GstT1	168.605	Yes
CG6180	76.4425	Yes		CG6180	52.1984	Yes
yip2	76.2849	Yes		yip2	127.869	Yes
CG6259	76.2479	Yes		CG6259	87.5394	Yes
CG6904	76.0496	Yes		CG6904	249.317	Yes
CG11267	75.8549	Yes		CG11267	47.9486	Yes
CG14285	75.6856	Yes		CG14285	150.714	Yes
Trxr-1	75.3273	Yes		Trxr-1	69.0767	Yes
Chmp1	74.9746	Yes		Chmp1	110.764	Yes
CG31321	74.797	Yes		CG31321	21.5518	Yes
CG13044	74.6157	Yes		CG13044	163.08	Yes
smt3	74.518	Yes		smt3	221.705	Yes
CG11790	74.2894	Yes		CG11790	13.1278	Yes
Fis1	74.2541	Yes		Fis1	193.815	Yes
HSPC300	74.2451	Yes		HSPC300	154.434	Yes
CG1907	74.1545	Yes		CG1907	85.7354	Yes
Fer2LCH	73.9477	Yes		Fer2LCH	566.536	Yes
CG14407	73.7122	Yes		CG14407	61.8061	Yes
Nlp	73.6224	Yes		Nlp	22.4627	Yes
Gdi	72.9368	Yes		Gdi	135.603	Yes
l(2)37Cc	72.821	Yes		l(2)37Cc	52.3164	Yes
GstE1	72.666	Yes		GstE1	139.647	Yes
Sec61gamma	72.5805	Yes		Sec61gamma	42.3231	Yes
CG43897	72.5254	Yes		CG43897	146.813	Yes
CG9331	72.3591	Yes		CG9331	74.7437	Yes
CG4000	72.2021	Yes		CG4000	8.15411	Yes
Mf	72.1761	Yes		Mf	912.26	Yes
CG30196	71.7788	Yes		CG30196	44.71	Yes
CG13220	71.6534	Yes		CG13220	192.832	Yes
Lamp1	71.3965	Yes		Lamp1	346.635	Yes
CG4390	71.3934	Yes		CG4390	70.7332	Yes
CG3835	71.277	Yes		CG3835	38.049	Yes
l(1)G0156	71.2176	Yes		l(1)G0156	505.967	Yes
Tsp42Eo	71.1696	Yes		Tsp42Eo	143.974	Yes
CG1599	70.919	Yes		CG1599	28.8365	Yes
l(2)k12914	70.9044	Yes		l(2)k12914	80.2507	Yes
Ahcy13	70.8893	Yes		Ahcy13	17.5009	Yes
Dlc90F	70.7327	Yes		Dlc90F	80.0436	Yes
CG5390	70.6799	Yes		CG5390	17.2829	Yes
Mtch	70.2527	Yes		Mtch	33.3357	Yes
CG1890	70.1708	Yes		CG1890	16.9836	Yes
PrBP	70.0928	Yes		PrBP	70.1315	Yes
CG32267	70.0808	Yes		CG32267	29.5018	Yes
Arf102F	69.8692	Yes		Arf102F	105.428	Yes
eff	69.8657	Yes		eff	193.187	Yes
CG4239	69.6488	Yes		CG4239	201.338	Yes
CG13585	69.4124	Yes		CG13585	19.4405	Yes
KdelR	69.2873	Yes		KdelR	56.4098	Yes
CG8417	69.1324	Yes		CG8417	134.737	Yes
Tsf1	68.5128	Yes		Tsf1	37.5652	Yes
Ost48	68.3495	Yes		Ost48	20.8757	Yes
CG9669	68.0746	Yes		CG9669	46.576	Yes
CREG	67.7023	Yes		CREG	40.776	Yes
Tsp42Ef	67.6063	Yes		Tsp42Ef	49.3573	Yes
EndoGI	67.558	Yes		EndoGI	87.5716	Yes
CG12171	67.4708	Yes		CG12171	116.721	Yes
Cct5	66.826	Yes		Cct5	61.2732	Yes
eca	66.7458	Yes		eca	3.81598	Yes
ckd	66.7381	Yes		ckd	24.6493	Yes
Hsc70-3	66.7068	Yes		Hsc70-3	75.8961	Yes
CG7048	66.6785	Yes		CG7048	106.754	Yes
CG5273	65.9789	Yes		CG5273	22.0564	Yes
CG32068	65.9402	Yes		CG32068	232.381	Yes
sec13	65.8459	Yes		sec13	41.332	Yes
CG42716	65.7935	Yes		CG42716	110.506	Yes
Rab18	65.5847	Yes		Rab18	90.9469	Yes
cher	65.3142	Yes		cher	621.885	Yes
KFase	65.2535	Yes		KFase	14.7998	Yes
CG1970	65.2213	Yes		CG1970	379.589	Yes
l(3)01239	64.9423	Yes		l(3)01239	32.0697	Yes
GstD3	64.8851	Yes		GstD3	90.5079	Yes
CG8735	64.8098	Yes		CG8735	43.3045	Yes
Cyp313b1	64.6559	Yes		Cyp313b1	4.3143	Yes
CG14109	64.6195	Yes		CG14109	118.051	Yes
Rm62	64.5266	Yes		Rm62	23.4445	Yes
CG7322	64.5135	Yes		CG7322	79.9625	Yes
CG5590	64.4928	Yes		CG5590	55.2441	Yes
UbcD10	64.1587	Yes		UbcD10	117.71	Yes
Sc2	64.0725	Yes		Sc2	29.2015	Yes
CG31705	64.0487	Yes		CG31705	149.284	Yes
CG17896	64.0459	Yes		CG17896	45.995	Yes
VhaAC39-1	63.9312	Yes		VhaAC39-1	63.1148	Yes
CG6439	63.842	Yes		CG6439	224.256	Yes
p47	63.5696	Yes		p47	43.6961	Yes
PDCD-5	63.3787	Yes		PDCD-5	78.3592	Yes
Mgstl	63.1296	Yes		Mgstl	16.2402	Yes
Inos	63.0588	Yes		Inos	69.258	Yes
CG8501	63.0308	Yes		CG8501	4.17484	Yes
Tsp42Ee	62.9418	Yes		Tsp42Ee	136.36	Yes
CG5384	62.9224	Yes		CG5384	198.972	Yes
RpL7-like	62.8742	Yes		RpL7-like	7.42351	Yes
ImpL2	62.7935	Yes		ImpL2	33.781	Yes
Cpr12A	62.7483	Yes		Cpr12A	22.7479	Yes
eIF-2gamma	62.6203	Yes		eIF-2gamma	13.3813	Yes
Tsp42Eh	62.589	Yes		Tsp42Eh	96.5504	Yes
CG3939	62.3614	Yes		CG3939	14.9339	Yes
CG34250	61.6456	Yes		CG34250	47.1942	Yes
eIF-4E	61.5626	Yes		eIF-4E	107.909	Yes
CG30197	61.3175	Yes		CG30197	62.9193	Yes
CG40486	61.0141	Yes		CG40486	17.5963	Yes
RhoGDI	60.9242	Yes		RhoGDI	83.3717	Yes
mgr	60.7784	Yes		mgr	76.9734	Yes
Df31	60.3876	Yes		Df31	32.6729	Yes
CG2046	60.3181	Yes		CG2046	107.574	Yes
CG10635	60.2183	Yes		CG10635	88.3982	Yes
CG13063	60.1249	Yes		CG13063	8.93319	Yes
CG3760	60.1021	Yes		CG3760	25.4494	Yes
CG18343	60.0333	Yes		CG18343	78.3085	Yes
Hlc	60.0022	Yes		Hlc	3.79186	Yes
Tbp-1	59.6519	Yes		Tbp-1	256.851	Yes
ran	59.5956	Yes		ran	43.5439	Yes
CG6409	59.5861	Yes		CG6409	24.3824	Yes
CG14966	59.5753	Yes		CG14966	15.4702	Yes
CG1600	59.5243	Yes		CG1600	206.247	Yes
CG12119	59.4936	Yes		CG12119	192.315	Yes
Gpdh	59.417	Yes		Gpdh	311.815	Yes
MSBP	59.2759	Yes		MSBP	51.9426	Yes
CG6084	59.0508	Yes		CG6084	328.888	Yes
Men	58.9624	Yes		Men	226.243	Yes
Dak1	58.5942	Yes		Dak1	56.1362	Yes
Surf4	58.352	Yes		Surf4	33.1802	Yes
kdn	58.3357	Yes		kdn	541.946	Yes
CG13183	58.2513	Yes		CG13183	33.3322	Yes
desat1	58.1533	Yes		desat1	42.3863	Yes
Arc2	58.0241	Yes		Arc2	31.9837	Yes
CG10131	57.9619	Yes		CG10131	2.96066	Yes
CG1299	57.8616	Yes		CG1299	13.5131	Yes
Act42A	57.7042	Yes		Act42A	49.5744	Yes
ubl	57.6413	Yes		ubl	203.509	Yes
janA	57.622	Yes		janA	41.2156	Yes
CG10932	57.5828	Yes		CG10932	37.9042	Yes
CG2017	57.5664	Yes		CG2017	77.3037	Yes
CG10126	57.5023	Yes		CG10126	48.5565	Yes
nrv1	57.3826	Yes		nrv1	159.702	Yes
CG14476	57.2183	Yes		CG14476	36.8724	Yes
Vha68-2	57.0866	Yes		Vha68-2	56.9847	Yes
CG6746	56.9519	Yes		CG6746	7.43394	Yes
lectin-22C	56.9257	Yes		lectin-22C	11.2337	Yes
coro	56.9194	Yes		coro	257.476	Yes
Vha26	56.839	Yes		Vha26	65.5352	Yes
CG14629	56.7187	Yes		CG14629	2.83318	Yes
Ostgamma	56.7055	Yes		Ostgamma	30.8825	Yes
wbl	56.6472	Yes		wbl	7.27809	Yes
CG8503	56.6315	Yes		CG8503	11.1121	Yes
CG6762	56.5936	Yes		CG6762	18.8848	Yes
CG11686	56.5432	Yes		CG11686	116.136	Yes
CG31937	56.5207	Yes		CG31937	9.48716	Yes
mRpL28	56.4665	Yes		mRpL28	45.001	Yes
CG4598	55.8248	Yes		CG4598	73.4427	Yes
CG9894	55.7893	Yes		CG9894	78.9632	Yes
eEF1delta	55.7205	Yes		eEF1delta	81.3584	Yes
CG8635	55.559	Yes		CG8635	18.4607	Yes
Nedd8	55.3914	Yes		Nedd8	408.151	Yes
Sod3	55.3884	Yes		Sod3	15.2439	Yes
CG1240	54.9102	Yes		CG1240	30.7826	Yes
CaBP1	54.9089	Yes		CaBP1	27.4247	Yes
Tsp42Eg	54.871	Yes		Tsp42Eg	188.199	Yes
CG7770	54.775	Yes		CG7770	82.3177	Yes
CG1532	54.7569	Yes		CG1532	68.4017	Yes
Obp28a	54.6447	Yes		Obp28a	15.3948	Yes
CG31549	54.6228	Yes		CG31549	103.856	Yes
Ciao1	54.5415	Yes		Ciao1	35.4781	Yes
CG9297	54.4208	Yes		CG9297	321.307	Yes
CG33774	54.3501	Yes		CG33774	119.201	Yes
CG3902	54.1341	Yes		CG3902	131.031	Yes
CG5676	54.1211	Yes		CG5676	138.43	Yes
Cpr11A	54.0652	Yes		Cpr11A	58.8957	Yes
rngo	54.0513	Yes		rngo	206.119	Yes
AnnX	54.0463	Yes		AnnX	7.79239	Yes
Sap-r	53.9827	Yes		Sap-r	436.377	Yes
SmG	53.9353	Yes		SmG	25.9578	Yes
CG8369	53.891	Yes		CG8369	17.3366	Yes
SdhA	53.8531	Yes		SdhA	186.363	Yes
Pex19	53.7029	Yes		Pex19	33.0069	Yes
cni	53.559	Yes		cni	52.2134	Yes
Dip-B	53.4383	Yes		Dip-B	37.9319	Yes
CG10512	53.4219	Yes		CG10512	131.483	Yes
maf-S	53.4186	Yes		maf-S	31.8883	Yes
SmD2	53.3856	Yes		SmD2	30.7045	Yes
Su(var)205	53.2599	Yes		Su(var)205	31.4776	Yes
CG17734	53.2147	Yes		CG17734	101.398	Yes
CG15515	53.1737	Yes		CG15515	20.6097	Yes
abba	53.139	Yes		abba	68.9236	Yes
CG17508	53.1252	Yes		CG17508	196.771	Yes
Cctgamma	53.0987	Yes		Cctgamma	21.5075	Yes
Idgf3	52.8824	Yes		Idgf3	26.4668	Yes
CG8397	52.8004	Yes		CG8397	46.9873	Yes
CG4789	52.7898	Yes		CG4789	12.7817	Yes
CG34056	52.7596	Yes		CG34056	2.67293	Yes
Hexo1	52.695	Yes		Hexo1	6.95879	Yes
CG10359	52.6537	Yes		CG10359	58.0599	Yes
Spase22-23	52.5335	Yes		Spase22-23	26.5518	Yes
CAH2	52.4668	Yes		CAH2	29.414	Yes
CG9588	52.3532	Yes		CG9588	38.0852	Yes
TfIIA-S	52.3145	Yes		TfIIA-S	87.1751	Yes
parvin	52.1792	Yes		parvin	78.9473	Yes
CG3887	51.8292	Yes		CG3887	97.8756	Yes
CG5525	51.7985	Yes		CG5525	35.6194	Yes
vps2	51.7573	Yes		vps2	27.0259	Yes
CG4592	51.6211	Yes		CG4592	20.3383	Yes
Srp14	51.4883	Yes		Srp14	14.8639	Yes
CG13993	51.4351	Yes		CG13993	165.192	Yes
CG8306	51.2128	Yes		CG8306	24.3634	Yes
Ufd1-like	51.1155	Yes		Ufd1-like	75.6101	Yes
CG15717	51.0806	Yes		CG15717	24.5137	Yes
Rpn2	51.0716	Yes		Rpn2	162.971	Yes
CG12321	51.0409	Yes		CG12321	91.8955	Yes
Hsp68	50.9462	Yes		Hsp68	309.009	Yes
CG6891	50.9383	Yes		CG6891	34.7254	Yes
Tsp42Ea	50.8732	Yes		Tsp42Ea	104.62	Yes
BI-1	50.8414	Yes		BI-1	143.855	Yes
CG10311	50.4835	Yes		CG10311	131.437	Yes
Rab11	50.3385	Yes		Rab11	57.8439	Yes
CG34159	50.2436	Yes		CG34159	37.3798	Yes
Vha100-2	50.1562	Yes		Vha100-2	32.2139	Yes
Rtnl1	50.0618	Yes		Rtnl1	179.308	Yes
ea	50.0343	Yes		ea	10.501	Yes
sar1	50.0174	Yes		sar1	87.5453	Yes
Tom20	49.9358	Yes		Tom20	38.6013	Yes
CG5376	49.8522	Yes		CG5376	112.553	Yes
Aats-lys	49.5628	Yes		Aats-lys	19.686	Yes
CG1161	49.4344	Yes		CG1161	26.399	Yes
CG3776	49.3862	Yes		CG3776	53.3179	Yes
pdgy	49.374	Yes		pdgy	126.018	Yes
CG2604	49.3465	Yes		CG2604	16.616	Yes
CG13365	49.3371	Yes		CG13365	37.3414	Yes
CG1640	49.2741	Yes		CG1640	106.057	Yes
CG7675	49.2196	Yes		CG7675	7.24205	Yes
CG11368	49.1847	Yes		CG11368	20.2767	Yes
CG5028	49.1358	Yes		CG5028	314.949	Yes
CG9577	48.8678	Yes		CG9577	165.639	Yes
mRpL42	48.8338	Yes		mRpL42	33.5974	Yes
CG34165	48.665	Yes		CG34165	31.5373	Yes
CG9186	48.6377	Yes		CG9186	15.7384	Yes
CG13298	48.553	Yes		CG13298	44.5125	Yes
CG3609	48.2397	Yes		CG3609	76.1173	Yes
CG8818	48.208	Yes		CG8818	18.3421	Yes
DppIII	48.1192	Yes		DppIII	158.982	Yes
Aldh-III	48.0331	Yes		Aldh-III	17.7742	Yes
Taf10b	47.9667	Yes		Taf10b	97.3721	Yes
Snx3	47.9363	Yes		Snx3	18.2859	Yes
Spn88Ea	47.9334	Yes		Spn88Ea	21.4408	Yes
obst-A	47.8478	Yes		obst-A	24.0398	Yes
REG	47.6381	Yes		REG	18.2515	Yes
Vps25	47.6011	Yes		Vps25	15.3238	Yes
CG13369	47.5011	Yes		CG13369	3.04059	Yes
l(1)G0334	47.272	Yes		l(1)G0334	293.044	Yes
Atox1	47.2615	Yes		Atox1	19.243	Yes
CG34423	47.0986	Yes		CG34423	34.319	Yes
Ddc	46.8503	Yes		Ddc	21.0484	Yes
CG7033	46.8021	Yes		CG7033	27.8248	Yes
Hsp27	46.701	Yes		Hsp27	20.6582	Yes
CG18549	46.6463	Yes		CG18549	8.18889	Yes
CG14817	46.5839	Yes		CG14817	101.035	Yes
pyd3	46.581	Yes		pyd3	163.639	Yes
CD98hc	46.4378	Yes		CD98hc	58.5193	Yes
Zasp52	46.3526	Yes		Zasp52	232.804	Yes
CG8209	46.3396	Yes		CG8209	73.0138	Yes
Pu	46.3123	Yes		Pu	13.6232	Yes
Pros45	46.299	Yes		Pros45	41.172	Yes
Vdup1	46.286	Yes		Vdup1	4.21758	Yes
CG14572	46.2703	Yes		CG14572	23.7525	Yes
GstO2	46.2199	Yes		GstO2	104.032	Yes
Alas	46.1919	Yes		Alas	24.3528	Yes
Rheb	45.9905	Yes		Rheb	55.1817	Yes
Ggamma1	45.8657	Yes		Ggamma1	33.3362	Yes
Ref1	45.6877	Yes		Ref1	43.9347	Yes
Fkbp13	45.6792	Yes		Fkbp13	20.8249	Yes
shrb	45.597	Yes		shrb	141.433	Yes
AP-2sigma	45.5798	Yes		AP-2sigma	41.0355	Yes
Nc73EF	45.576	Yes		Nc73EF	148.834	Yes
Rpn6	45.4441	Yes		Rpn6	311.643	Yes
mRpL30	45.232	Yes		mRpL30	42.7773	Yes
Hmu	45.1035	Yes		Hmu	18.4289	Yes
CG17385	45.065	Yes		CG17385	17.7672	Yes
CG13067	44.8961	Yes		CG13067	115.905	Yes
Roc2	44.8005	Yes		Roc2	21.2064	Yes
pio	44.7765	Yes		pio	21.4861	Yes
CG3604	44.7043	Yes		CG3604	31.4986	Yes
CG15211	44.6188	Yes		CG15211	150.928	Yes
CG5261	44.5834	Yes		CG5261	214.213	Yes
CG4199	44.4842	Yes		CG4199	12.8452	Yes
Mtpalpha	44.4179	Yes		Mtpalpha	113.803	Yes
l(2)03709	44.3262	Yes		l(2)03709	29.8496	Yes
boca	44.2653	Yes		boca	14.4926	Yes
CG32441	44.2002	Yes		CG32441	18.4138	Yes
CG12091	44.0562	Yes		CG12091	64.4519	Yes
CG16935	44.0434	Yes		CG16935	53.213	Yes
CG5168	43.9548	Yes		CG5168	57.9321	Yes
CG5110	43.7492	Yes		CG5110	53.7177	Yes
CG9099	43.6631	Yes		CG9099	44.381	Yes
nimB4	43.5974	Yes		nimB4	3.78736	Yes
CG5554	43.4142	Yes		CG5554	11.5877	Yes
Rab7	43.3419	Yes		Rab7	147.346	Yes
CG1105	43.3185	Yes		CG1105	84.9707	Yes
CG10470	43.3175	Yes		CG10470	30.6757	Yes
Uba1	43.2663	Yes		Uba1	105.677	Yes
CG9705	43.2016	Yes		CG9705	33.8314	Yes
Arf72A	43.1814	Yes		Arf72A	51.4396	Yes
CG31717	43.107	Yes		CG31717	113.724	Yes
mRpS21	43.0598	Yes		mRpS21	49.3816	Yes
Eip55E	42.8739	Yes		Eip55E	47.0737	Yes
Spp	42.5178	Yes		Spp	10.3137	Yes
loj	42.4422	Yes		loj	14.2273	Yes
CG32280	42.3424	Yes		CG32280	40.7716	Yes
CG10737	42.2641	Yes		CG10737	60.773	Yes
CG10211	42.2619	Yes		CG10211	30.417	Yes
CG4572	42.2324	Yes		CG4572	77.9935	Yes
Rpn1	42.1346	Yes		Rpn1	253.657	Yes
CG12163	42.0533	Yes		CG12163	41.3807	Yes
CG17765	42.038	Yes		CG17765	42.814	Yes
CG1927	42.019	Yes		CG1927	16.7748	Yes
GstD9	41.9688	Yes		GstD9	102.811	Yes
Pdp	41.8832	Yes		Pdp	10.2765	Yes
l(2)k09913	41.8155	Yes		l(2)k09913	52.7306	Yes
TMS1	41.797	Yes		TMS1	104.028	Yes
CG13018	41.7355	Yes		CG13018	24.7356	Yes
VhaSFD	41.7312	Yes		VhaSFD	38.5535	Yes
Prx3	41.7101	Yes		Prx3	108.268	Yes
CG8258	41.5465	Yes		CG8258	38.9679	Yes
Jheh3	41.395	Yes		Jheh3	25.1347	Yes
Aats-asp	41.393	Yes		Aats-asp	11.5183	Yes
Obp56b	41.276	Yes		Obp56b	4.87732	Yes
Sgt1	41.261	Yes		Sgt1	13.9207	Yes
mRpS9	41.2072	Yes		mRpS9	32.8035	Yes
CG12264	41.2008	Yes		CG12264	28.8773	Yes
CG30499	41.1636	Yes		CG30499	12.5231	Yes
yellow-e2	40.9995	Yes		yellow-e2	15.4682	Yes
FKBP59	40.9865	Yes		FKBP59	8.66248	Yes
CG3719	40.8816	Yes		CG3719	33.7785	Yes
CG7382	40.6616	Yes		CG7382	32.0362	Yes
CG15528	40.576	Yes		CG15528	70.0847	Yes
Atg9	40.5366	Yes		Atg9	43.6499	Yes
LSm7	40.5172	Yes		LSm7	20.4707	Yes
yellow-b	40.5089	Yes		yellow-b	16.9348	Yes
Rpn5	40.3977	Yes		Rpn5	362.185	Yes
Hsp60	40.2682	Yes		Hsp60	14.008	Yes
GNBP3	40.23	Yes		GNBP3	11.85	Yes
Flo-1	40.2073	Yes		Flo-1	33.4752	Yes
CG14439	40.1851	Yes		CG14439	12.8986	Yes
kkv	40.1556	Yes		kkv	11.6674	Yes
CG6455	40.1486	Yes		CG6455	52.4243	Yes
CG8372	40.1439	Yes		CG8372	38.8293	Yes
Gtp-bp	40.1302	Yes		Gtp-bp	6.51065	Yes
CG34125	40.0474	Yes		CG34125	30.84	Yes
Uch	40.0439	Yes		Uch	155.713	Yes
tsu	40.0404	Yes		tsu	34.1406	Yes
Adam	40.0368	Yes		Adam	88.8973	Yes
Pxn	39.9744	Yes		Pxn	7.44044	Yes
GstT4	39.9112	Yes		GstT4	12.4773	Yes
exba	39.8833	Yes		exba	252.544	Yes
Der-1	39.8778	Yes		Der-1	13.197	Yes
GstO1	39.8742	Yes		GstO1	8.14053	Yes
cpa	39.855	Yes		cpa	60.3651	Yes
CG30154	39.8393	Yes		CG30154	5.98716	Yes
Manf	39.8325	Yes		Manf	40.6923	Yes
Taf10	39.7868	Yes		Taf10	36.559	Yes
CG7967	39.7464	Yes		CG7967	57.5222	Yes
mRpL34	39.7043	Yes		mRpL34	25.9452	Yes
Mpc1	39.6983	Yes		Mpc1	78.0552	Yes
UGP	39.6801	Yes		UGP	311.381	Yes
Cchl	39.6497	Yes		Cchl	12.6315	Yes
CG11590	39.6221	Yes		CG11590	19.3392	Yes
CG14687	39.6084	Yes		CG14687	102.825	Yes
CG5162	39.5658	Yes		CG5162	37.6115	Yes
Srp19	39.5498	Yes		Srp19	17.1676	Yes
CG5515	39.4397	Yes		CG5515	29.7696	Yes
CG8036	39.4263	Yes		CG8036	14.9032	Yes
CG5167	39.3737	Yes		CG5167	12.5601	Yes
Nxt1	39.2994	Yes		Nxt1	18.8473	Yes
dUTPase	39.2966	Yes		dUTPase	9.48406	Yes
T-cp1	39.2463	Yes		T-cp1	29.0123	Yes
hoip	39.1684	Yes		hoip	16.8104	Yes
CG1882	39.0999	Yes		CG1882	25.8473	Yes
CG40439	39.0212	Yes		CG40439	14.7181	Yes
CG30185	38.9792	Yes		CG30185	46.5883	Yes
rtet	38.9615	Yes		rtet	8.21477	Yes
CG5902	38.9208	Yes		CG5902	27.9605	Yes
CycG	38.9179	Yes		CycG	28.1121	Yes
CG11999	38.8585	Yes		CG11999	26.588	Yes
vps24	38.7568	Yes		vps24	46.6498	Yes
CG42813	38.6987	Yes		CG42813	14.5363	Yes
DnaJ-H	38.6531	Yes		DnaJ-H	13.3376	Yes
deltaCOP	38.6419	Yes		deltaCOP	11.8265	Yes
CG11652	38.6373	Yes		CG11652	166.132	Yes
CG7911	38.6232	Yes		CG7911	12.2622	Yes
CG13046	38.6192	Yes		CG13046	7.92059	Yes
CG42761	38.5295	Yes		CG42761	12.3548	Yes
Rho1	38.4651	Yes		Rho1	148.509	Yes
eRF1	38.4211	Yes		eRF1	23.4385	Yes
mRpS14	38.2807	Yes		mRpS14	21.4916	Yes
CAH1	38.2648	Yes		CAH1	96.8559	Yes
CG11137	38.241	Yes		CG11137	29.7099	Yes
CG3800	38.2304	Yes		CG3800	44.6601	Yes
ben	38.1018	Yes		ben	116.277	Yes
CG1674	38.0888	Yes		CG1674	675.493	Yes
CG9436	38.0734	Yes		CG9436	25.7599	Yes
zetaCOP	38.0589	Yes		zetaCOP	44.9196	Yes
UbcD6	37.9786	Yes		UbcD6	200.85	Yes
U2af50	37.8979	Yes		U2af50	20.1647	Yes
Rbp1	37.8721	Yes		Rbp1	12.4069	Yes
CG3746	37.762	Yes		CG3746	19.5649	Yes
crl	37.6959	Yes		crl	18.9533	Yes
Vps20	37.6832	Yes		Vps20	34.3308	Yes
Atg4	37.5284	Yes		Atg4	16.5061	Yes
CG7860	37.5272	Yes		CG7860	4.62365	Yes
Tsp42Ei	37.5194	Yes		Tsp42Ei	63.5842	Yes
CG17259	37.4716	Yes		CG17259	59.5983	Yes
Arpc5	37.4451	Yes		Arpc5	18.228	Yes
CG5862	37.4115	Yes		CG5862	14.614	Yes
ics	37.3894	Yes		ics	184.195	Yes
CG4365	37.3701	Yes		CG4365	13.1662	Yes
lwr	37.3371	Yes		lwr	28.0498	Yes
Gel	37.0021	Yes		Gel	56.8284	Yes
CG7656	36.997	Yes		CG7656	64.1072	Yes
Uch-L3	36.8173	Yes		Uch-L3	147.186	Yes
Pink1	36.6902	Yes		Pink1	28.262	Yes
lectin-28C	36.6888	Yes		lectin-28C	11.6739	Yes
CG5171	36.5715	Yes		CG5171	215.778	Yes
Catsup	36.5622	Yes		Catsup	18.7235	Yes
CG5382	36.5448	Yes		CG5382	9.36752	Yes
CG5941	36.4263	Yes		CG5941	31.8675	Yes
rush	36.3878	Yes		rush	16.3382	Yes
CG17190	36.3039	Yes		CG17190	27.015	Yes
viaf	36.2385	Yes		viaf	80.4981	Yes
Phm	36.1767	Yes		Phm	6.14755	Yes
CG10026	36.1588	Yes		CG10026	11.3792	Yes
CG11899	36.093	Yes		CG11899	6.49294	Yes
sec23	35.995	Yes		sec23	26.0866	Yes
Dmn	35.9725	Yes		Dmn	87.1824	Yes
endos	35.9641	Yes		endos	40.1529	Yes
CG15735	35.9228	Yes		CG15735	11.3157	Yes
Torsin	35.6125	Yes		Torsin	19.3821	Yes
Vps4	35.592	Yes		Vps4	44.143	Yes
e(y)2	35.4922	Yes		e(y)2	21.1218	Yes
CG1943	35.4919	Yes		CG1943	34.8778	Yes
Moe	35.4812	Yes		Moe	29.3517	Yes
Tcp-1zeta	35.477	Yes		Tcp-1zeta	33.079	Yes
Vha36-3	35.398	Yes		Vha36-3	69.6452	Yes
mRpL52	35.3818	Yes		mRpL52	9.66533	Yes
snf	35.355	Yes		snf	45.827	Yes
CG13319	35.2864	Yes		CG13319	36.0246	Yes
CG7777	35.2377	Yes		CG7777	8.40276	Yes
GstE13	35.2149	Yes		GstE13	57.3205	Yes
CG9240	35.1257	Yes		CG9240	3.20327	Yes
Pka-R1	35.0573	Yes		Pka-R1	256.04	Yes
nst	34.9879	Yes		nst	12.5668	Yes
Swim	34.9287	Yes		Swim	40.8179	Yes
CG15201	34.897	Yes		CG15201	96.2042	Yes
Elongin-B	34.8752	Yes		Elongin-B	73.1982	Yes
CG12107	34.8479	Yes		CG12107	57.3026	Yes
SmB	34.8227	Yes		SmB	22.2145	Yes
CG8235	34.8066	Yes		CG8235	15.4636	Yes
CG2200	34.7922	Yes		CG2200	14.8878	Yes
Sgt	34.6363	Yes		Sgt	41.3122	Yes
CG9953	34.6306	Yes		CG9953	144.431	Yes
CG7378	34.5047	Yes		CG7378	195.43	Yes
Droj2	34.5022	Yes		Droj2	53.1044	Yes
grass	34.3716	Yes		grass	4.25491	Yes
veil	34.3665	Yes		veil	9.7638	Yes
Spase12	34.3006	Yes		Spase12	4.61774	Yes
CG9917	34.0573	Yes		CG9917	10.3353	Yes
Jheh2	33.9862	Yes		Jheh2	10.9158	Yes
Rad23	33.9575	Yes		Rad23	239.985	Yes
cpb	33.9366	Yes		cpb	87.3599	Yes
zye	33.9258	Yes		zye	92.1594	Yes
asrij	33.8869	Yes		asrij	31.5149	Yes
Ice	33.8465	Yes		Ice	43.3571	Yes
Hexo2	33.8181	Yes		Hexo2	2.45225	Yes
Kap-alpha3	33.7948	Yes		Kap-alpha3	107.715	Yes
Pgd	33.7873	Yes		Pgd	12.9634	Yes
CG8066	33.7868	Yes		CG8066	21.1339	Yes
CG8446	33.7696	Yes		CG8446	23.6684	Yes
CG8353	33.7584	Yes		CG8353	104.6	Yes
CG4603	33.652	Yes		CG4603	62.4508	Yes
mRpL12	33.6424	Yes		mRpL12	54.0512	Yes
Pp2A-29B	33.6334	Yes		Pp2A-29B	84.3581	Yes
Xrp1	33.6251	Yes		Xrp1	69.9786	Yes
CG1598	33.6152	Yes		CG1598	42.5975	Yes
mRpS28	33.5901	Yes		mRpS28	11.2788	Yes
Vps28	33.5433	Yes		Vps28	23.4544	Yes
CG3740	33.4435	Yes		CG3740	17.7495	Yes
pst	33.3953	Yes		pst	24.5142	Yes
CG9372	33.3927	Yes		CG9372	9.26803	Yes
epsilonCOP	33.3872	Yes		epsilonCOP	44.8862	Yes
CG14949	33.2939	Yes		CG14949	15.6487	Yes
CG34331	33.2734	Yes		CG34331	3.17053	Yes
prtp	33.2516	Yes		prtp	16.3265	Yes
CG42239	33.2309	Yes		CG42239	33.0719	Yes
CG14642	33.215	Yes		CG14642	2.26728	Yes
HmgD	33.1386	Yes		HmgD	5.29891	Yes
CG3301	33.1215	Yes		CG3301	6.22135	Yes
CG15922	33.0935	Yes		CG15922	60.777	Yes
CG2915	33.0586	Yes		CG2915	34.9753	Yes
Eogt	32.9993	Yes		Eogt	2.15784	Yes
Ilk	32.9148	Yes		Ilk	46.0517	Yes
CG7970	32.8881	Yes		CG7970	16.6729	Yes
Idgf2	32.8725	Yes		Idgf2	13.216	Yes
Ras64B	32.8532	Yes		Ras64B	106.777	Yes
P5CDh1	32.8328	Yes		P5CDh1	228.161	Yes
elm	32.826	Yes		elm	13.5295	Yes
p24-1	32.7902	Yes		p24-1	31.8291	Yes
CG5482	32.7707	Yes		CG5482	89.4626	Yes
CG13920	32.7368	Yes		CG13920	55.5152	Yes
CG18815	32.7187	Yes		CG18815	11.7062	Yes
CG2970	32.6865	Yes		CG2970	28.5654	Yes
CG3011	32.6787	Yes		CG3011	31.9191	Yes
Acyp2	32.6465	Yes		Acyp2	58.9682	Yes
CG1749	32.6446	Yes		CG1749	12.7422	Yes
CG5537	32.639	Yes		CG5537	14.8768	Yes
CG6617	32.5742	Yes		CG6617	39.9608	Yes
Edg78E	32.4855	Yes		Edg78E	9.63967	Yes
CG1140	32.3919	Yes		CG1140	47.0137	Yes
SNF1A	32.3012	Yes		SNF1A	23.8191	Yes
CG14812	32.1938	Yes		CG14812	15.3832	Yes
mRpS7	32.183	Yes		mRpS7	33.6542	Yes
CG11858	32.1605	Yes		CG11858	8.3204	Yes
Spn77Ba	32.154	Yes		Spn77Ba	8.48938	Yes
rtv	32.1245	Yes		rtv	8.84395	Yes
CG13603	32.1153	Yes		CG13603	38.587	Yes
CG6126	32.1009	Yes		CG6126	5.70138	Yes
CG9205	32.0728	Yes		CG9205	17.4738	Yes
CG1673	32.071	Yes		CG1673	82.8351	Yes
CG9312	32.0124	Yes		CG9312	15.6425	Yes
CG9399	31.9968	Yes		CG9399	38.679	Yes
Sptr	31.9774	Yes		Sptr	2.56927	Yes
Atu	31.9274	Yes		Atu	6.97983	Yes
Npc2a	31.8886	Yes		Npc2a	3.11633	Yes
CG7272	31.8189	Yes		CG7272	116.82	Yes
CG1236	31.7732	Yes		CG1236	30.1418	Yes
Srp9	31.7241	Yes		Srp9	17.3807	Yes
CG12304	31.7156	Yes		CG12304	36.7237	Yes
D1	31.6401	Yes		D1	11.6264	Yes
CG6672	31.6287	Yes		CG6672	4.13924	Yes
CG17904	31.6238	Yes		CG17904	49.612	Yes
CG18519	31.6207	Yes		CG18519	8.43035	Yes
CG7523	31.6205	Yes		CG7523	70.865	Yes
Mob4	31.5803	Yes		Mob4	33.5651	Yes
CG7556	31.5285	Yes		CG7556	3.70738	Yes
Updo	31.4979	Yes		Updo	41.1965	Yes
CG1143	31.4865	Yes		CG1143	15.7585	Yes
Cpr92F	31.3741	Yes		Cpr92F	9.34113	Yes
CG30373	31.325	Yes		CG30373	21.927	Yes
mRpS33	31.3223	Yes		mRpS33	38.9856	Yes
CG2145	31.1842	Yes		CG2145	8.21363	Yes
Tcp-1eta	31.1842	Yes		Tcp-1eta	31.7155	Yes
CG13630	31.1751	Yes		CG13630	46.41	Yes
CG10424	31.1732	Yes		CG10424	22.3285	Yes
CG8519	31.1617	Yes		CG8519	23.6073	Yes
CG6310	31.1224	Yes		CG6310	2.88557	Yes
CG32069	31.0946	Yes		CG32069	30.6996	Yes
Aats-thr	31.0883	Yes		Aats-thr	38.4707	Yes
CG2781	31.0109	Yes		CG2781	7.02513	Yes
Tim8	30.971	Yes		Tim8	103.214	Yes
CG13822	30.8946	Yes		CG13822	72.4936	Yes
CG6950	30.7927	Yes		CG6950	31.8809	Yes
MED10	30.7226	Yes		MED10	60.6852	Yes
CG5104	30.7165	Yes		CG5104	55.0019	Yes
mRpL49	30.6061	Yes		mRpL49	15.1534	Yes
Pp1-87B	30.6023	Yes		Pp1-87B	84.5801	Yes
CG7598	30.565	Yes		CG7598	21.5337	Yes
scramb2	30.4851	Yes		scramb2	81.8128	Yes
CG30423	30.4419	Yes		CG30423	12.592	Yes
CG32038	30.4068	Yes		CG32038	101.071	Yes
CG9330	30.4051	Yes		CG9330	14.9918	Yes
Dhfr	30.3908	Yes		Dhfr	9.53277	Yes
CG13043	30.2462	Yes		CG13043	8.47474	Yes
Cdc37	30.2268	Yes		Cdc37	59.9194	Yes
Rpb12	30.0408	Yes		Rpb12	66.9524	Yes
CG9921	30.009	Yes		CG9921	52.0413	Yes
Ndg	29.9615	Yes		Ndg	136.21	Yes
Sac1	29.9392	Yes		Sac1	4.55401	Yes
CG4858	29.9123	Yes		CG4858	43.8988	Yes
CG14977	29.9015	Yes		CG14977	47.983	Yes
Pep	29.8562	Yes		Pep	25.198	Yes
alphaTub85E	29.8478	Yes		alphaTub85E	3.30425	Yes
CG8314	29.7924	Yes		CG8314	3.63862	Yes
CG5174	29.7753	Yes		CG5174	21.701	Yes
alpha-Est3	29.7747	Yes		alpha-Est3	22.9364	Yes
Hel25E	29.6948	Yes		Hel25E	41.7389	Yes
CG14903	29.6678	Yes		CG14903	28.4421	Yes
CG5567	29.6395	Yes		CG5567	55.7285	Yes
CG6414	29.6123	Yes		CG6414	5.708	Yes
Srp54k	29.5155	Yes		Srp54k	23.8517	Yes
CG3348	29.5111	Yes		CG3348	70.9637	Yes
sro	29.5064	Yes		sro	3.60056	Yes
ORMDL	29.2756	Yes		ORMDL	18.3854	Yes
CG5835	29.2524	Yes		CG5835	3.2297	Yes
Rab2	29.1634	Yes		Rab2	112.775	Yes
mRpL9	29.1317	Yes		mRpL9	51.4899	Yes
CG7484	29.0937	Yes		CG7484	17.8453	Yes
CG6664	29.0157	Yes		CG6664	21.5029	Yes
CG1307	28.9338	Yes		CG1307	7.72233	Yes
CG14715	28.9109	Yes		CG14715	6.11823	Yes
kraken	28.8796	Yes		kraken	3.38981	Yes
CG6012	28.8743	Yes		CG6012	6.00394	Yes
CG17272	28.8218	Yes		CG17272	11.1101	Yes
Aats-asn	28.7155	Yes		Aats-asn	29.9982	Yes
Tudor-SN	28.6657	Yes		Tudor-SN	37.1182	Yes
CG3940	28.598	Yes		CG3940	113.565	Yes
Cht3	28.5959	Yes		Cht3	41.2512	Yes
CG5510	28.5484	Yes		CG5510	24.5328	Yes
CG3566	28.5249	Yes		CG3566	7.16798	Yes
th	28.4476	Yes		th	51.1902	Yes
CG8547	28.4184	Yes		CG8547	243.566	Yes
CG4452	28.4182	Yes		CG4452	52.5718	Yes
CG8360	28.3925	Yes		CG8360	32.4019	Yes
mRpL20	28.3786	Yes		mRpL20	52.1397	Yes
CG3295	28.3035	Yes		CG3295	28.6896	Yes
yps	28.3021	Yes		yps	24.9594	Yes
CG6287	28.2825	Yes		CG6287	3.11814	Yes
l(2)37Ce	28.2442	Yes		l(2)37Ce	7.06053	Yes
ksh	28.2241	Yes		ksh	32.8345	Yes
arm	28.2056	Yes		arm	29.0306	Yes
RpII18	28.2031	Yes		RpII18	12.5647	Yes
CG12279	28.1951	Yes		CG12279	5.08898	Yes
Past1	28.192	Yes		Past1	64.3173	Yes
Bet1	28.1842	Yes		Bet1	11.8165	Yes
CG34117	28.167	Yes		CG34117	56.2631	Yes
Gale	28.1469	Yes		Gale	2.67155	Yes
Hsc70-5	28.1248	Yes		Hsc70-5	48.801	Yes
CG4968	28.1186	Yes		CG4968	39.1013	Yes
CSN7	28.1077	Yes		CSN7	36.9353	Yes
OstStt3	28.0715	Yes		OstStt3	14.5663	Yes
Ssb-c31a	28.0646	Yes		Ssb-c31a	18.3	Yes
Cht7	28.0519	Yes		Cht7	20.6133	Yes
GstE6	28.0289	Yes		GstE6	19.554	Yes
CG5021	28.0243	Yes		CG5021	8.88142	Yes
CG1319	27.9091	Yes		CG1319	45.1919	Yes
Iap2	27.8801	Yes		Iap2	4.82587	Yes
mRpL33	27.8748	Yes		mRpL33	64.086	Yes
CG32803	27.8655	Yes		CG32803	6.43529	Yes
Srp54	27.848	Yes		Srp54	12.8149	Yes
CG18347	27.8474	Yes		CG18347	72.0223	Yes
crim	27.8379	Yes		crim	11.3443	Yes
CG9911	27.8064	Yes		CG9911	14.2075	Yes
Ance-5	27.7985	Yes		Ance-5	3.13348	Yes
CG6195	27.7948	Yes		CG6195	19.4185	Yes
CG8839	27.76	Yes		CG8839	10.4643	Yes
Arc42	27.7318	Yes		Arc42	36.7845	Yes
Grasp65	27.7201	Yes		Grasp65	16.6699	Yes
CG2698	27.6963	Yes		CG2698	14.5092	Yes
MrgBP	27.6825	Yes		MrgBP	9.47276	Yes
CG1440	27.5862	Yes		CG1440	42.7259	Yes
CG8111	27.4615	Yes		CG8111	19.197	Yes
mbf1	27.3958	Yes		mbf1	34.0611	Yes
Gs1l	27.3817	Yes		Gs1l	38.5924	Yes
Jra	27.3725	Yes		Jra	46.3497	Yes
CG15247	27.266	Yes		CG15247	8.70801	Yes
Ugt36Bc	27.2561	Yes		Ugt36Bc	26.7037	Yes
CG10602	27.2123	Yes		CG10602	100.814	Yes
TfIIA-L	27.135	Yes		TfIIA-L	23.0564	Yes
CG2121	27.1328	Yes		CG2121	8.37958	Yes
ced-6	26.9895	Yes		ced-6	5.70174	Yes
l(1)G0136	26.9768	Yes		l(1)G0136	24.3822	Yes
CG8778	26.9576	Yes		CG8778	45.18	Yes
Aut1	26.9354	Yes		Aut1	49.7744	Yes
cib	26.9166	Yes		cib	21.087	Yes
Fib	26.8933	Yes		Fib	3.32593	Yes
CG31103	26.8784	Yes		CG31103	13.326	Yes
ref(2)P	26.842	Yes		ref(2)P	66.8795	Yes
gbb	26.8316	Yes		gbb	22.7876	Yes
St3	26.7982	Yes		St3	0.586151	Yes
CG12848	26.7796	Yes		CG12848	16.4908	Yes
CG5037	26.7674	Yes		CG5037	18.9306	Yes
Ubp64E	26.7422	Yes		Ubp64E	43.6603	Yes
CG34325	26.7355	Yes		CG34325	10.6224	Yes
mRpS22	26.718	Yes		mRpS22	16.4317	Yes
CG4020	26.7142	Yes		CG4020	4.31028	Yes
CG11885	26.6897	Yes		CG11885	49.96	Yes
Rab10	26.6591	Yes		Rab10	18.8689	Yes
CG13676	26.6436	Yes		CG13676	35.9134	Yes
CG10898	26.479	Yes		CG10898	4.86981	Yes
CG8481	26.4769	Yes		CG8481	10.7818	Yes
Pgam5	26.4746	Yes		Pgam5	14.7357	Yes
CG14984	26.4732	Yes		CG14984	6.04563	Yes
pot	26.433	Yes		pot	12.8947	Yes
Rab4	26.3702	Yes		Rab4	18.1056	Yes
eIF2B-alpha	26.3501	Yes		eIF2B-alpha	19.1432	Yes
Plod	26.3373	Yes		Plod	25.0879	Yes
CG17337	26.3137	Yes		CG17337	55.4534	Yes
Pdk	26.312	Yes		Pdk	110.031	Yes
CG2811	26.2887	Yes		CG2811	8.22164	Yes
Arp6	26.2871	Yes		Arp6	6.48652	Yes
CG4576	26.2834	Yes		CG4576	1.88437	Yes
GstE7	26.2634	Yes		GstE7	137.048	Yes
CG32191	26.2623	Yes		CG32191	7.89352	Yes
Kr-h2	26.1521	Yes		Kr-h2	21.7038	Yes
CG11670	26.1163	Yes		CG11670	3.61903	Yes
CG9281	26.0861	Yes		CG9281	15.1486	Yes
CG4646	25.9951	Yes		CG4646	39.5057	Yes
CG6512	25.9745	Yes		CG6512	35.6519	Yes
CG17121	25.9569	Yes		CG17121	5.10632	Yes
CG6750	25.9424	Yes		CG6750	27.0807	Yes
RpS15Ab	25.8461	Yes		RpS15Ab	24.1612	Yes
CG1518	25.8386	Yes		CG1518	7.20397	Yes
CG15019	25.7341	Yes		CG15019	21.9595	Yes
CG9344	25.7147	Yes		CG9344	19.5357	Yes
CG11550	25.698	Yes		CG11550	8.61693	Yes
CG4287	25.6517	Yes		CG4287	16.2237	Yes
CG11781	25.6257	Yes		CG11781	55.0786	Yes
Nmda1	25.6164	Yes		Nmda1	40.0322	Yes
alphaTub84D	25.5907	Yes		alphaTub84D	28.3733	Yes
CG8814	25.5791	Yes		CG8814	4.69918	Yes
ALiX	25.5746	Yes		ALiX	34.6304	Yes
CG33129	25.5578	Yes		CG33129	10.7596	Yes
emp	25.5563	Yes		emp	19.3031	Yes
mRpS16	25.5551	Yes		mRpS16	26.918	Yes
CG6453	25.5385	Yes		CG6453	8.23816	Yes
mago	25.5213	Yes		mago	28.9206	Yes
mRpL55	25.4635	Yes		mRpL55	21.7549	Yes
CG9993	25.4353	Yes		CG9993	28.3046	Yes
PHGPx	25.4349	Yes		PHGPx	25.1434	Yes
Scox	25.4306	Yes		Scox	19.115	Yes
Nca	25.3815	Yes		Nca	4.96216	Yes
CHMP2B	25.2892	Yes		CHMP2B	11.1156	Yes
CG7766	25.2741	Yes		CG7766	35.4246	Yes
CG33977	25.2494	Yes		CG33977	14.1234	Yes
eIF2B-beta	25.2158	Yes		eIF2B-beta	17.1634	Yes
wmd	25.1805	Yes		wmd	19.0016	Yes
CG1139	25.1755	Yes		CG1139	8.19178	Yes
CG6805	25.1408	Yes		CG6805	18.1683	Yes
CG5045	25.1407	Yes		CG5045	53.4831	Yes
CG5181	25.1323	Yes		CG5181	20.0711	Yes
CG2147	25.1104	Yes		CG2147	16.4688	Yes
OstDelta	25.0861	Yes		OstDelta	16.4065	Yes
Cpr56F	25.0484	Yes		Cpr56F	7.04397	Yes
scf	25.0447	Yes		scf	6.31851	Yes
CG2021	25.0329	Yes		CG2021	44.0184	Yes
MED22	25.0284	Yes		MED22	9.2594	Yes
Set	25.0187	Yes		Set	18.4675	Yes
sel	24.9676	Yes		sel	9.56825	Yes
CG7949	24.9533	Yes		CG7949	27.5072	Yes
CG1516	24.9419	Yes		CG1516	24.9275	Yes
CG14671	24.9286	Yes		CG14671	21.5877	Yes
Arf79F	24.9153	Yes		Arf79F	164.276	Yes
mts	24.8894	Yes		mts	103.039	Yes
CG12093	24.8423	Yes		CG12093	3.72092	Yes
mri	24.8081	Yes		mri	10.9543	Yes
CG13124	24.7957	Yes		CG13124	27.4068	Yes
CG14767	24.7682	Yes		CG14767	21.0233	Yes
Tsp74F	24.7322	Yes		Tsp74F	14.7946	Yes
UbcD4	24.7234	Yes		UbcD4	35.4451	Yes
CG10674	24.7214	Yes		CG10674	30.6379	Yes
CG3792	24.6951	Yes		CG3792	17.7332	Yes
CG4101	24.6808	Yes		CG4101	16.8492	Yes
CG10103	24.6695	Yes		CG10103	33.7746	Yes
CanB2	24.6026	Yes		CanB2	59.3231	Yes
CG10418	24.5704	Yes		CG10418	13.9956	Yes
mRpL22	24.5517	Yes		mRpL22	18.2868	Yes
dyn-p25	24.5376	Yes		dyn-p25	31.7535	Yes
NtR	24.5107	Yes		NtR	3.26853	Yes
Noa36	24.4986	Yes		Noa36	10.706	Yes
CG10467	24.4933	Yes		CG10467	3.90592	Yes
sec63	24.3937	Yes		sec63	8.23477	Yes
LSm1	24.367	Yes		LSm1	40.5662	Yes
CG32448	24.3054	Yes		CG32448	10.5074	Yes
SP1173	24.234	Yes		SP1173	30.8855	Yes
Snx6	24.227	Yes		Snx6	15.5168	Yes
CSN5	24.1967	Yes		CSN5	40.0385	Yes
CG15220	24.1422	Yes		CG15220	16.0959	Yes
Psn	24.0897	Yes		Psn	13.4278	Yes
CG33080	24.0489	Yes		CG33080	3.80887	Yes
CG2846	24.0411	Yes		CG2846	21.3159	Yes
Skeletor	24.0145	Yes		Skeletor	6.77702	Yes
cold	23.9874	Yes		cold	11.063	Yes
CG1275	23.9584	Yes		CG1275	34.748	Yes
CG10205	23.8765	Yes		CG10205	6.74036	Yes
Cht5	23.8719	Yes		Cht5	9.18654	Yes
FK506-bp1	23.8625	Yes		FK506-bp1	11.6706	Yes
CG7637	23.834	Yes		CG7637	20.7902	Yes
CG17065	23.7149	Yes		CG17065	2.71818	Yes
MED18	23.657	Yes		MED18	10.9759	Yes
CG6812	23.654	Yes		CG6812	30.5193	Yes
CG14806	23.6356	Yes		CG14806	26.3183	Yes
CG4250	23.5949	Yes		CG4250	2.1581	Yes
CG10916	23.5854	Yes		CG10916	81.7564	Yes
CG11345	23.5586	Yes		CG11345	45.2364	Yes
dmGlut	23.5585	Yes		dmGlut	4.63748	Yes
CSN8	23.5368	Yes		CSN8	45.9894	Yes
SC35	23.5351	Yes		SC35	9.56057	Yes
CG6610	23.5172	Yes		CG6610	26.0815	Yes
CG34228	23.5089	Yes		CG34228	41.7904	Yes
beta4GalNAcTB	23.4082	Yes		beta4GalNAcTB	9.70003	Yes
CG17292	23.3547	Yes		CG17292	9.28242	Yes
CG10340	23.3289	Yes		CG10340	46.6556	Yes
CG14688	23.3286	Yes		CG14688	96.7559	Yes
CG10672	23.3279	Yes		CG10672	19.5744	Yes
Dic1	23.3142	Yes		Dic1	6.91617	Yes
Faf	23.2786	Yes		Faf	12.7771	Yes
CG11811	23.2765	Yes		CG11811	15.9216	Yes
CG31142	23.2407	Yes		CG31142	13.8543	Yes
CG12811	23.2278	Yes		CG12811	14.0335	Yes
scramb1	23.2189	Yes		scramb1	11.9058	Yes
CG10433	23.2094	Yes		CG10433	56.0675	Yes
CG4210	23.1781	Yes		CG4210	32.9436	Yes
snRNP-U1-C	23.1727	Yes		snRNP-U1-C	33.6697	Yes
Crk	23.1422	Yes		Crk	31.1462	Yes
Cbp20	23.1363	Yes		Cbp20	28.4128	Yes
CG13807	23.1191	Yes		CG13807	28.117	Yes
Fatp	23.0963	Yes		Fatp	6.52009	Yes
CG12237	23.0736	Yes		CG12237	5.14065	Yes
CG14132	23.0561	Yes		CG14132	12.3153	Yes
mRpL27	23.0356	Yes		mRpL27	10.0994	Yes
Gpo-1	23.0198	Yes		Gpo-1	37.9196	Yes
CG5861	23.0065	Yes		CG5861	17.574	Yes
CSN4	22.998	Yes		CSN4	22.7247	Yes
CG10365	22.9979	Yes		CG10365	8.03315	Yes
spt4	22.9317	Yes		spt4	40.9486	Yes
CG5805	22.9258	Yes		CG5805	8.21058	Yes
l(2)06496	22.9113	Yes		l(2)06496	10.5481	Yes
CG7506	22.9041	Yes		CG7506	43.3817	Yes
CG1550	22.893	Yes		CG1550	9.57946	Yes
Apf	22.8906	Yes		Apf	20.6869	Yes
Tango9	22.8442	Yes		Tango9	45.6662	Yes
CG7461	22.8244	Yes		CG7461	78.6171	Yes
Cg25C	22.8221	Yes		Cg25C	6.05071	Yes
CG31694	22.8018	Yes		CG31694	30.3773	Yes
Sp212	22.7478	Yes		Sp212	3.66291	Yes
CG4115	22.745	Yes		CG4115	16.5745	Yes
CG12736	22.7009	Yes		CG12736	5.38903	Yes
CG14456	22.6823	Yes		CG14456	5.28486	Yes
Pis	22.6433	Yes		Pis	29.7364	Yes
CG14277	22.6204	Yes		CG14277	7.84826	Yes
CG7668	22.62	Yes		CG7668	40.4311	Yes
AP-47	22.6118	Yes		AP-47	8.63903	Yes
CG3420	22.6002	Yes		CG3420	37.8816	Yes
Cpr49Ag	22.5731	Yes		Cpr49Ag	31.4062	Yes
wol	22.5245	Yes		wol	16.1387	Yes
TFAM	22.4862	Yes		TFAM	17.8763	Yes
CG17202	22.4696	Yes		CG17202	5.25138	Yes
Efr	22.4352	Yes		Efr	11.5031	Yes
Hsp26	22.4063	Yes		Hsp26	15.2347	Yes
P32	22.399	Yes		P32	21.8311	Yes
Sirt4	22.3953	Yes		Sirt4	16.6338	Yes
CG13623	22.3827	Yes		CG13623	39.1318	Yes
GluRIIC	22.3776	Yes		GluRIIC	14.7091	Yes
Ho	22.3641	Yes		Ho	105.204	Yes
Dhod	22.3635	Yes		Dhod	19.1055	Yes
CG43103	22.3308	Yes		CG43103	7.35938	Yes
CG9391	22.2816	Yes		CG9391	28.1287	Yes
CG13926	22.2664	Yes		CG13926	43.1978	Yes
Tfb1	22.2619	Yes		Tfb1	2.29499	Yes
CG31676	22.2605	Yes		CG31676	17.2145	Yes
CG14275	22.2548	Yes		CG14275	5.10788	Yes
Coprox	22.2125	Yes		Coprox	15.5044	Yes
PI31	22.2103	Yes		PI31	23.0533	Yes
Pp4-19C	22.1722	Yes		Pp4-19C	10.5577	Yes
CG14291	22.1522	Yes		CG14291	6.05157	Yes
CG12404	22.1521	Yes		CG12404	20.7716	Yes
Ppt2	22.0916	Yes		Ppt2	30.5134	Yes
CG6607	22.0915	Yes		CG6607	4.11211	Yes
yin	22.0897	Yes		yin	5.49154	Yes
CG2010	22.0768	Yes		CG2010	53.1765	Yes
ScpX	22.0579	Yes		ScpX	9.98189	Yes
CG31229	22.0454	Yes		CG31229	13.2247	Yes
pck	22.0093	Yes		pck	8.2751	Yes
CG18012	21.9775	Yes		CG18012	4.58316	Yes
Obp49a	21.9699	Yes		Obp49a	12.7445	Yes
Rac1	21.9644	Yes		Rac1	35.0611	Yes
caz	21.9095	Yes		caz	30.5844	Yes
CG6744	21.8905	Yes		CG6744	15.8782	Yes
CG15754	21.8504	Yes		CG15754	5.25326	Yes
HLH106	21.8389	Yes		HLH106	23.1101	Yes
CG3663	21.7979	Yes		CG3663	34.649	Yes
CG11438	21.7912	Yes		CG11438	2.63383	Yes
Bap60	21.7825	Yes		Bap60	8.07624	Yes
CG17974	21.7701	Yes		CG17974	4.1568	Yes
CG5854	21.7696	Yes		CG5854	5.40814	Yes
veli	21.7694	Yes		veli	49.1716	Yes
lark	21.7329	Yes		lark	19.43	Yes
CG12099	21.7267	Yes		CG12099	15.369	Yes
mRpS26	21.7261	Yes		mRpS26	8.66491	Yes
mRpL2	21.7233	Yes		mRpL2	10.9429	Yes
Yippee	21.6894	Yes		Yippee	22.0485	Yes
Trp1	21.6695	Yes		Trp1	27.3328	Yes
CG3308	21.6055	Yes		CG3308	42.8843	Yes
Srp68	21.5809	Yes		Srp68	14.1095	Yes
CG11529	21.5749	Yes		CG11529	6.33402	Yes
CG14997	21.5607	Yes		CG14997	22.9799	Yes
Gal	21.5311	Yes		Gal	3.50024	Yes
CG14464	21.5296	Yes		CG14464	30.921	Yes
Aos1	21.4927	Yes		Aos1	17.7118	Yes
St4	21.4745	Yes		St4	1.67122	Yes
IM2	21.472	Yes		IM2	16.51	Yes
NijA	21.4538	Yes		NijA	197.752	Yes
Sep2	21.4341	Yes		Sep2	6.51323	Yes
CG3337	21.3979	Yes		CG3337	14.765	Yes
CG7214	21.3791	Yes		CG7214	6.37856	Yes
CG31460	21.3737	Yes		CG31460	18.2998	Yes
Cyp12e1	21.3607	Yes		Cyp12e1	43.8116	Yes
CG43134	21.3605	Yes		CG43134	75.5263	Yes
Dip-C	21.3136	Yes		Dip-C	25.1901	Yes
CG34232	21.3025	Yes		CG34232	6.09123	Yes
CG42249	21.297	Yes		CG42249	1.82521	Yes
mRpL45	21.2914	Yes		mRpL45	24.4758	Yes
CG43107	21.2742	Yes		CG43107	17.3244	Yes
CG12206	21.2536	Yes		CG12206	3.95768	Yes
Rpb11	21.2245	Yes		Rpb11	54.1345	Yes
CG5009	21.1871	Yes		CG5009	11.2078	Yes
spirit	21.1681	Yes		spirit	2.38544	Yes
128up	21.1664	Yes		128up	22.1809	Yes
CG42678	21.1659	Yes		CG42678	4.64227	Yes
san	21.1519	Yes		san	82.511	Yes
CG9674	21.1259	Yes		CG9674	79.0446	Yes
mRpL36	21.0668	Yes		mRpL36	39.1377	Yes
CG18508	21.0519	Yes		CG18508	26.384	Yes
CG3224	20.9894	Yes		CG3224	6.71435	Yes
MFS15	20.9812	Yes		MFS15	3.1383	Yes
alc	20.9807	Yes		alc	19.0719	Yes
CG5989	20.9613	Yes		CG5989	16.1433	Yes
B52	20.9357	Yes		B52	14.1985	Yes
Snx1	20.9267	Yes		Snx1	12.7643	Yes
CG3226	20.9017	Yes		CG3226	18.4665	Yes
Gos28	20.8968	Yes		Gos28	21.4488	Yes
Sam-S	20.8839	Yes		Sam-S	10.3596	Yes
CG17562	20.8659	Yes		CG17562	32.3566	Yes
pelo	20.8422	Yes		pelo	3.95218	Yes
mod(r)	20.8	Yes		mod(r)	5.9645	Yes
CG9586	20.7998	Yes		CG9586	17.2324	Yes
eIF4AIII	20.7849	Yes		eIF4AIII	32.2066	Yes
Cpr	20.7692	Yes		Cpr	16.3571	Yes
CG12868	20.7069	Yes		CG12868	121.897	Yes
CG4164	20.6846	Yes		CG4164	19.9178	Yes
CG3091	20.6605	Yes		CG3091	3.33555	Yes
CG17333	20.6539	Yes		CG17333	11.8854	Yes
MED7	20.6217	Yes		MED7	38.372	Yes
l(1)G0320	20.6152	Yes		l(1)G0320	42.3084	Yes
CG14907	20.6141	Yes		CG14907	24.5193	Yes
CG5355	20.5526	Yes		CG5355	191.708	Yes
ergic53	20.5457	Yes		ergic53	10.3969	Yes
Pect	20.5412	Yes		Pect	45.2877	Yes
CG14184	20.5378	Yes		CG14184	76.8774	Yes
CG8012	20.5009	Yes		CG8012	9.03541	Yes
CG1443	20.4711	Yes		CG1443	11.6815	Yes
CG17593	20.4707	Yes		CG17593	13.2776	Yes
Pdcd4	20.4636	Yes		Pdcd4	51.1557	Yes
CG9922	20.4615	Yes		CG9922	14.5486	Yes
crok	20.4607	Yes		crok	5.95585	Yes
Arp10	20.457	Yes		Arp10	8.96682	Yes
CG3328	20.4258	Yes		CG3328	3.91025	Yes
CG33303	20.4232	Yes		CG33303	19.2001	Yes
CG3500	20.4101	Yes		CG3500	19.8186	Yes
CG5867	20.4039	Yes		CG5867	38.9767	Yes
CG3732	20.3827	Yes		CG3732	4.96757	Yes
beta'Cop	20.3498	Yes		beta'Cop	23.5864	Yes
kune	20.3413	Yes		kune	12.6187	Yes
Karl	20.322	Yes		Karl	4.34297	Yes
CG3119	20.3196	Yes		CG3119	4.22705	Yes
mRpL4	20.2297	Yes		mRpL4	35.1768	Yes
PhKgamma	20.2195	Yes		PhKgamma	33.1398	Yes
Obp56h	20.1741	Yes		Obp56h	9.72308	Yes
CG17597	20.1615	Yes		CG17597	8.02267	Yes
CG3008	20.141	Yes		CG3008	56.8352	Yes
Treh	20.0947	Yes		Treh	7.90641	Yes
Der-2	20.0704	Yes		Der-2	10.8455	Yes
CG17271	20.0668	Yes		CG17271	5.38325	Yes
RagC	20.065	Yes		RagC	26.8675	Yes
CG8602	20.0119	Yes		CG8602	42.9808	Yes
CG8300	20.0106	Yes		CG8300	2.22946	Yes
l(3)87Df	20.0047	Yes		l(3)87Df	11.8386	Yes
Fsn	20.0031	Yes		Fsn	4.51659	Yes
CG3040	19.9822	Yes		CG3040	25.1103	Yes
GstE3	19.973	Yes		GstE3	53.053	Yes
Sip1	19.9665	Yes		Sip1	19.296	Yes
CG1041	19.9364	Yes		CG1041	22.8488	Yes
sni	19.9034	Yes		sni	22.2995	Yes
Taf6	19.8864	Yes		Taf6	5.97109	Yes
CG13255	19.8839	Yes		CG13255	13.65	Yes
Sps2	19.8807	Yes		Sps2	5.93231	Yes
CG6398	19.8607	Yes		CG6398	15.8209	Yes
Taf12	19.8594	Yes		Taf12	8.80615	Yes
CG11306	19.8405	Yes		CG11306	9.16686	Yes
SelD	19.8052	Yes		SelD	11.257	Yes
Dim1	19.7912	Yes		Dim1	23.2568	Yes
Pex11	19.7912	Yes		Pex11	24.1187	Yes
Est-P	19.7803	Yes		Est-P	13.0311	Yes
CG6045	19.739	Yes		CG6045	14.463	Yes
CG12056	19.7336	Yes		CG12056	6.55092	Yes
fat-spondin	19.6703	Yes		fat-spondin	3.51426	Yes
CG9947	19.6676	Yes		CG9947	26.8593	Yes
Gfat2	19.6422	Yes		Gfat2	5.13471	Yes
CG11050	19.6421	Yes		CG11050	61.8055	Yes
CG34229	19.6418	Yes		CG34229	15.9023	Yes
CG5377	19.602	Yes		CG5377	34.6286	Yes
CG4860	19.593	Yes		CG4860	6.3295	Yes
CG8596	19.5816	Yes		CG8596	7.70054	Yes
CSN6	19.5684	Yes		CSN6	27.9323	Yes
CG2950	19.5461	Yes		CG2950	28.3114	Yes
Aats-ala	19.5332	Yes		Aats-ala	25.5242	Yes
Arpc3A	19.4964	Yes		Arpc3A	24.3079	Yes
CG2263	19.476	Yes		CG2263	15.1851	Yes
CG10098	19.4679	Yes		CG10098	5.70948	Yes
Vap-33-1	19.459	Yes		Vap-33-1	121.227	Yes
CG15237	19.4467	Yes		CG15237	30.3468	Yes
grk	19.4442	Yes		grk	16.6404	Yes
Hr78	19.4276	Yes		Hr78	11.379	Yes
CG11985	19.3738	Yes		CG11985	68.4898	Yes
CG10483	19.3592	Yes		CG10483	9.96186	Yes
SmD1	19.3204	Yes		SmD1	24.887	Yes
CG10688	19.2962	Yes		CG10688	10.5189	Yes
mRpS25	19.2875	Yes		mRpS25	27.9371	Yes
CG5446	19.2323	Yes		CG5446	57.8668	Yes
Gadd34	19.2276	Yes		Gadd34	41.7078	Yes
CG6638	19.2158	Yes		CG6638	36.4212	Yes
mRpL47	19.1962	Yes		mRpL47	23.0707	Yes
CG16721	19.1696	Yes		CG16721	26.8374	Yes
mRpS34	19.1574	Yes		mRpS34	25.9562	Yes
Aats-gln	19.1545	Yes		Aats-gln	15.8152	Yes
CG5721	19.1207	Yes		CG5721	16.962	Yes
CG33169	19.0985	Yes		CG33169	5.41184	Yes
CG32649	19.0825	Yes		CG32649	11.0751	Yes
CG10166	19.0815	Yes		CG10166	20.6488	Yes
La	19.065	Yes		La	6.63686	Yes
CG7872	19.0545	Yes		CG7872	2.54515	Yes
TBCB	19.0467	Yes		TBCB	45.0874	Yes
CG4729	19.0207	Yes		CG4729	39.3497	Yes
Etf-QO	18.9604	Yes		Etf-QO	45.4979	Yes
Dgkepsilon	18.9469	Yes		Dgkepsilon	2.59653	Yes
TppII	18.9285	Yes		TppII	82.1371	Yes
CG9269	18.9219	Yes		CG9269	18.9629	Yes
CG43124	18.9211	Yes		CG43124	3.2098	Yes
CG9987	18.917	Yes		CG9987	7.96528	Yes
CG34150	18.889	Yes		CG34150	23.123	Yes
CG7772	18.8794	Yes		CG7772	4.84823	Yes
CG11982	18.8746	Yes		CG11982	6.89687	Yes
CG31337	18.8712	Yes		CG31337	1.2851	Yes
mRpL24	18.8506	Yes		mRpL24	27.1691	Yes
Rab5	18.8279	Yes		Rab5	27.1145	Yes
Asph	18.82	Yes		Asph	43.8618	Yes
aralar1	18.797	Yes		aralar1	82.3681	Yes
CG3501	18.797	Yes		CG3501	42.8243	Yes
Rab6	18.7959	Yes		Rab6	10.912	Yes
CG3662	18.7897	Yes		CG3662	10.2242	Yes
Lk6	18.7685	Yes		Lk6	13.6762	Yes
Unc-89	18.7475	Yes		Unc-89	132.109	Yes
CG2765	18.7398	Yes		CG2765	16.079	Yes
CG8243	18.7151	Yes		CG8243	4.51658	Yes
mRpL11	18.695	Yes		mRpL11	25.8592	Yes
CG13663	18.6943	Yes		CG13663	21.2641	Yes
Tim9a	18.6769	Yes		Tim9a	42.7038	Yes
SPE	18.667	Yes		SPE	1.90093	Yes
CG1416	18.6458	Yes		CG1416	36.7491	Yes
CG14401	18.6325	Yes		CG14401	9.4007	Yes
CG32039	18.6257	Yes		CG32039	13.0774	Yes
RhoL	18.6193	Yes		RhoL	14.9563	Yes
CG31360	18.5908	Yes		CG31360	46.7111	Yes
CG4267	18.5775	Yes		CG4267	1.86169	Yes
CG11984	18.5576	Yes		CG11984	20.0233	Yes
CG5946	18.5443	Yes		CG5946	19.3203	Yes
CG14608	18.5409	Yes		CG14608	9.65729	Yes
PSR	18.5118	Yes		PSR	4.8507	Yes
Aats-phe	18.502	Yes		Aats-phe	25.8733	Yes
Npl4	18.4553	Yes		Npl4	34.5791	Yes
CG6330	18.4501	Yes		CG6330	3.23666	Yes
CG12173	18.439	Yes		CG12173	8.71776	Yes
CG16903	18.4285	Yes		CG16903	2.61103	Yes
Rcd5	18.4217	Yes		Rcd5	6.01726	Yes
GalNAc-T1	18.4213	Yes		GalNAc-T1	5.59276	Yes
CG18081	18.4207	Yes		CG18081	23.3812	Yes
mRpL46	18.4162	Yes		mRpL46	8.49698	Yes
RIC-3	18.4121	Yes		RIC-3	26.7192	Yes
wdp	18.3978	Yes		wdp	41.7032	Yes
ligatin	18.3847	Yes		ligatin	6.89005	Yes
CG9067	18.3759	Yes		CG9067	25.2807	Yes
CG4585	18.3609	Yes		CG4585	14.3605	Yes
Ppat-Dpck	18.3324	Yes		Ppat-Dpck	8.61406	Yes
l(3)72Dh	18.3297	Yes		l(3)72Dh	28.8323	Yes
bigmax	18.3197	Yes		bigmax	20.6344	Yes
CG8531	18.3194	Yes		CG8531	8.36062	Yes
Hop	18.3175	Yes		Hop	77.3553	Yes
Chc	18.3048	Yes		Chc	51.2888	Yes
CG1291	18.2868	Yes		CG1291	12.4533	Yes
CG8728	18.2762	Yes		CG8728	23.2191	Yes
CG11412	18.2742	Yes		CG11412	6.1876	Yes
Glt	18.2576	Yes		Glt	12.8205	Yes
CG9662	18.2092	Yes		CG9662	14.0406	Yes
CG43164	18.2036	Yes		CG43164	9.21056	Yes
lsn	18.2029	Yes		lsn	14.8755	Yes
eIF5B	18.1807	Yes		eIF5B	8.75268	Yes
CG30152	18.1376	Yes		CG30152	21.7485	Yes
mRpL51	18.1297	Yes		mRpL51	19.0523	Yes
CG15432	18.1047	Yes		CG15432	27.8764	Yes
prel	18.067	Yes		prel	4.06133	Yes
CG9775	18.0385	Yes		CG9775	18.7111	Yes
RpII33	18.0372	Yes		RpII33	12.0835	Yes
CG12795	18.0073	Yes		CG12795	30.3881	Yes
Cpr100A	18.0042	Yes		Cpr100A	7.76123	Yes
lectin-24Db	17.9976	Yes		lectin-24Db	5.15083	Yes
Vinc	17.9886	Yes		Vinc	53.8494	Yes
mRpS17	17.9428	Yes		mRpS17	15.4254	Yes
Gap69C	17.93	Yes		Gap69C	12.9753	Yes
CG11753	17.8912	Yes		CG11753	12.3228	Yes
Ady43A	17.888	Yes		Ady43A	14.3228	Yes
NHP2	17.8707	Yes		NHP2	10.05	Yes
CG8134	17.8697	Yes		CG8134	2.2343	Yes
Syx5	17.8618	Yes		Syx5	16.3103	Yes
GstZ2	17.8116	Yes		GstZ2	4.00568	Yes
TfIIEalpha	17.8002	Yes		TfIIEalpha	6.53744	Yes
opa1-like	17.7851	Yes		opa1-like	14.8654	Yes
CG10237	17.7641	Yes		CG10237	2.97374	Yes
eIF2B-gamma	17.754	Yes		eIF2B-gamma	10.3508	Yes
yki	17.7414	Yes		yki	13.4663	Yes
CG5073	17.7305	Yes		CG5073	4.70601	Yes
CG30392	17.6835	Yes		CG30392	20.6535	Yes
He	17.6811	Yes		He	4.87529	Yes
CG33523	17.671	Yes		CG33523	6.52236	Yes
ferrochelatase	17.6144	Yes		ferrochelatase	19.0239	Yes
CG34163	17.6123	Yes		CG34163	14.5394	Yes
Ent2	17.6101	Yes		Ent2	26.5774	Yes
CG1665	17.6033	Yes		CG1665	13.4672	Yes
Hmgs	17.5903	Yes		Hmgs	11.9697	Yes
CG31673	17.5642	Yes		CG31673	33.0237	Yes
gk	17.5539	Yes		gk	6.85392	Yes
mRpL41	17.5469	Yes		mRpL41	21.9937	Yes
Baldspot	17.5424	Yes		Baldspot	7.57294	Yes
CG15168	17.5363	Yes		CG15168	48.749	Yes
betaCop	17.4981	Yes		betaCop	17.8195	Yes
SrpRbeta	17.4745	Yes		SrpRbeta	9.91194	Yes
CG11474	17.4649	Yes		CG11474	93.5198	Yes
lft	17.4513	Yes		lft	3.43129	Yes
Synd	17.4461	Yes		Synd	19.5813	Yes
Su(P)	17.4355	Yes		Su(P)	22.3423	Yes
CG13188	17.413	Yes		CG13188	5.3097	Yes
CG9548	17.409	Yes		CG9548	48.2451	Yes
CG7694	17.3336	Yes		CG7694	15.8797	Yes
Syx7	17.3259	Yes		Syx7	10.5625	Yes
CG16985	17.3173	Yes		CG16985	33.7923	Yes
bl	17.3126	Yes		bl	32.4218	Yes
mRpS29	17.2928	Yes		mRpS29	12.7999	Yes
key	17.2902	Yes		key	17.9745	Yes
Tmhs	17.2803	Yes		Tmhs	6.83886	Yes
CG32428	17.2303	Yes		CG32428	24.2147	Yes
CG9302	17.1882	Yes		CG9302	3.89131	Yes
Vps36	17.1821	Yes		Vps36	18.0309	Yes
UK114	17.1786	Yes		UK114	15.695	Yes
twf	17.1705	Yes		twf	42.7726	Yes
Hsc70Cb	17.1662	Yes		Hsc70Cb	68.6139	Yes
Ras85D	17.1637	Yes		Ras85D	29.0062	Yes
by	17.1532	Yes		by	23.0903	Yes
Oatp74D	17.1457	Yes		Oatp74D	9.43387	Yes
SH3PX1	17.1424	Yes		SH3PX1	17.4099	Yes
Spn28Dc	17.1293	Yes		Spn28Dc	4.97605	Yes
CG16986	17.1279	Yes		CG16986	21.972	Yes
Gbs-76A	17.1262	Yes		Gbs-76A	76.8923	Yes
mRpL43	17.1251	Yes		mRpL43	20.3682	Yes
atl	17.1168	Yes		atl	20.5934	Yes
CG14270	17.1105	Yes		CG14270	17.8359	Yes
Men-b	17.0963	Yes		Men-b	237.876	Yes
CG12826	17.0936	Yes		CG12826	77.1934	Yes
CG16717	17.0905	Yes		CG16717	2.08493	Yes
CG4593	17.0866	Yes		CG4593	5.80931	Yes
l(3)02640	17.0755	Yes		l(3)02640	3.16095	Yes
Mob3	17.0707	Yes		Mob3	29.9744	Yes
Syx8	17.0306	Yes		Syx8	10.1166	Yes
CG5397	16.9823	Yes		CG5397	2.68123	Yes
mus209	16.9759	Yes		mus209	7.15711	Yes
Rpd3	16.9635	Yes		Rpd3	11.0112	Yes
CG3033	16.9513	Yes		CG3033	4.11841	Yes
CG12643	16.9456	Yes		CG12643	4.78838	Yes
CG1115	16.9417	Yes		CG1115	31.2642	Yes
Bj1	16.9189	Yes		Bj1	3.69876	Yes
Aprt	16.9167	Yes		Aprt	17.6883	Yes
mRpS18A	16.9144	Yes		mRpS18A	14.1183	Yes
CG34242	16.9083	Yes		CG34242	43.4963	Yes
CG5641	16.9031	Yes		CG5641	19.0417	Yes
poly	16.8847	Yes		poly	9.31243	Yes
CG4764	16.8762	Yes		CG4764	15.3314	Yes
CG32147	16.8648	Yes		CG32147	14.1318	Yes
Eb1	16.8579	Yes		Eb1	54.6229	Yes
CG5973	16.8289	Yes		CG5973	4.7221	Yes
SF2	16.8061	Yes		SF2	12.683	Yes
Dph5	16.797	Yes		Dph5	2.88425	Yes
CG7172	16.7734	Yes		CG7172	22.8091	Yes
Tango11	16.7695	Yes		Tango11	73.2812	Yes
Osbp	16.7644	Yes		Osbp	10.004	Yes
CG14894	16.7575	Yes		CG14894	19.3863	Yes
CG5734	16.7313	Yes		CG5734	1.17266	Yes
Gp150	16.7171	Yes		Gp150	38.047	Yes
CG12576	16.6811	Yes		CG12576	57.0535	Yes
rho-7	16.6771	Yes		rho-7	16.6211	Yes
CG7054	16.6624	Yes		CG7054	24.8157	Yes
CG4658	16.6604	Yes		CG4658	7.09366	Yes
CG30291	16.6592	Yes		CG30291	10.9158	Yes
CG10565	16.6322	Yes		CG10565	7.52994	Yes
CG12082	16.5652	Yes		CG12082	61.1558	Yes
CG14641	16.5496	Yes		CG14641	24.9067	Yes
CG13177	16.5492	Yes		CG13177	34.0568	Yes
CG11127	16.5409	Yes		CG11127	8.71257	Yes
AQP	16.5392	Yes		AQP	66.6361	Yes
scaf	16.5172	Yes		scaf	15.0388	Yes
Prp38	16.5124	Yes		Prp38	8.74274	Yes
Irp-1B	16.4912	Yes		Irp-1B	20.9556	Yes
Rae1	16.4634	Yes		Rae1	6.52713	Yes
ArfGAP3	16.4579	Yes		ArfGAP3	5.84344	Yes
CG8974	16.4518	Yes		CG8974	18.6997	Yes
CG1662	16.4374	Yes		CG1662	7.28712	Yes
Rpb5	16.4364	Yes		Rpb5	12.7392	Yes
CG5934	16.4144	Yes		CG5934	12.2134	Yes
debcl	16.3723	Yes		debcl	1.33068	Yes
pr	16.3634	Yes		pr	21.3191	Yes
Plap	16.3496	Yes		Plap	21.4712	Yes
Wbp2	16.3451	Yes		Wbp2	20.955	Yes
CG12375	16.3273	Yes		CG12375	22.3003	Yes
CG8788	16.2988	Yes		CG8788	5.95148	Yes
CG14543	16.2819	Yes		CG14543	6.15352	Yes
geminin	16.2795	Yes		geminin	6.65411	Yes
CG8549	16.2757	Yes		CG8549	17.4207	Yes
GstE8	16.2549	Yes		GstE8	63.277	Yes
CG9413	16.2497	Yes		CG9413	56.3859	Yes
Tep4	16.2413	Yes		Tep4	32.7254	Yes
CG7394	16.2413	Yes		CG7394	74.8591	Yes
c12.1	16.2215	Yes		c12.1	14.2561	Yes
CG8004	16.2139	Yes		CG8004	18.6445	Yes
CG1444	16.2026	Yes		CG1444	14.5868	Yes
Den1	16.1922	Yes		Den1	8.57422	Yes
CG7816	16.1921	Yes		CG7816	17.7141	Yes
Rpb8	16.1867	Yes		Rpb8	13.4479	Yes
dod	16.1812	Yes		dod	17.6355	Yes
A16	16.1787	Yes		A16	11.4617	Yes
CalpA	16.1686	Yes		CalpA	52.9152	Yes
AGO2	16.1667	Yes		AGO2	126.454	Yes
Ublcp1	16.1463	Yes		Ublcp1	35.851	Yes
CG8525	16.1374	Yes		CG8525	18.8614	Yes
CG14341	16.1314	Yes		CG14341	13.4035	Yes
mRpL14	16.1279	Yes		mRpL14	15.0266	Yes
Rcd-1	16.1211	Yes		Rcd-1	28.0745	Yes
CG5844	16.1077	Yes		CG5844	26.7981	Yes
ppl	16.0947	Yes		ppl	22.5434	Yes
PH4alphaEFB	16.0766	Yes		PH4alphaEFB	6.38053	Yes
betaTub97EF	16.0544	Yes		betaTub97EF	13.856	Yes
msta	16.026	Yes		msta	10.4057	Yes
CG7519	16.0152	Yes		CG7519	9.75283	Yes
CG13377	16.0002	Yes		CG13377	1.04636	Yes
Atpalpha	15.9994	Yes		Atpalpha	101.529	Yes
Rap2l	15.9804	Yes		Rap2l	36.9588	Yes
Oscillin	15.9306	Yes		Oscillin	9.83273	Yes
CG2701	15.9292	Yes		CG2701	4.55516	Yes
sav	15.8962	Yes		sav	9.39359	Yes
CG1637	15.8929	Yes		CG1637	17.1855	Yes
CG4025	15.8859	Yes		CG4025	21.7089	Yes
l(2)k14505	15.8598	Yes		l(2)k14505	22.6227	Yes
CG42675	15.8509	Yes		CG42675	1.65673	Yes
phr	15.8447	Yes		phr	6.56957	Yes
CG9855	15.8264	Yes		CG9855	23.143	Yes
CG12910	15.8226	Yes		CG12910	11.2312	Yes
Snr1	15.7963	Yes		Snr1	8.55715	Yes
fabp	15.7939	Yes		fabp	7.88871	Yes
TSG101	15.7903	Yes		TSG101	40.9088	Yes
CG32521	15.7737	Yes		CG32521	10.9627	Yes
CG7945	15.717	Yes		CG7945	21.0326	Yes
cact	15.7121	Yes		cact	55.2053	Yes
CG5323	15.6945	Yes		CG5323	13.2767	Yes
Dgp-1	15.666	Yes		Dgp-1	11.2737	Yes
CG17224	15.6456	Yes		CG17224	26.1438	Yes
Fit1	15.6444	Yes		Fit1	68.7407	Yes
Atg6	15.635	Yes		Atg6	13.0353	Yes
CG10673	15.6288	Yes		CG10673	7.89461	Yes
NC2beta	15.621	Yes		NC2beta	11.1095	Yes
vari	15.6137	Yes		vari	3.55583	Yes
CycK	15.6014	Yes		CycK	12.8774	Yes
CG8963	15.5921	Yes		CG8963	32.035	Yes
usnp	15.5824	Yes		usnp	12.1474	Yes
CG5783	15.5265	Yes		CG5783	1.84047	Yes
Atg18	15.5238	Yes		Atg18	14.2069	Yes
RanBP3	15.496	Yes		RanBP3	13.4339	Yes
Tpr2	15.4783	Yes		Tpr2	22.304	Yes
CG11594	15.4759	Yes		CG11594	1.26743	Yes
AP-50	15.4757	Yes		AP-50	14.9781	Yes
CG11073	15.4729	Yes		CG11073	7.91129	Yes
Pop2	15.469	Yes		Pop2	55.3584	Yes
l(1)10Bb	15.4686	Yes		l(1)10Bb	15.8757	Yes
CG2976	15.4625	Yes		CG2976	10.6367	Yes
RpLP0-like	15.4333	Yes		RpLP0-like	5.68434	Yes
CG12177	15.4283	Yes		CG12177	13.5045	Yes
Aats-gly	15.4144	Yes		Aats-gly	23.2208	Yes
jp	15.4142	Yes		jp	15.0849	Yes
mRpL40	15.3704	Yes		mRpL40	14.2917	Yes
CG3702	15.3683	Yes		CG3702	12.6759	Yes
CG1703	15.3593	Yes		CG1703	16.8466	Yes
CG4802	15.3393	Yes		CG4802	5.53511	Yes
Dp1	15.3388	Yes		Dp1	22.1738	Yes
CG9134	15.3324	Yes		CG9134	3.75537	Yes
Cyp6u1	15.3227	Yes		Cyp6u1	3.93432	Yes
CG12159	15.3135	Yes		CG12159	21.2337	Yes
MED11	15.313	Yes		MED11	10.5158	Yes
CG7789	15.3037	Yes		CG7789	7.55215	Yes
Esyt2	15.2717	Yes		Esyt2	52.4916	Yes
Trs23	15.2501	Yes		Trs23	19.9029	Yes
ytr	15.239	Yes		ytr	3.44709	Yes
Smn	15.2367	Yes		Smn	6.19288	Yes
rump	15.2233	Yes		rump	20.6711	Yes
trsn	15.2012	Yes		trsn	24.5242	Yes
Gclm	15.1865	Yes		Gclm	6.87365	Yes
CG14103	15.183	Yes		CG14103	21.3928	Yes
CG5802	15.1522	Yes		CG5802	5.17914	Yes
CG3061	15.1517	Yes		CG3061	105.452	Yes
CG6766	15.1387	Yes		CG6766	16.0621	Yes
mnd	15.1316	Yes		mnd	6.09533	Yes
CG7265	15.0961	Yes		CG7265	30.8085	Yes
CG6145	15.0944	Yes		CG6145	2.62388	Yes
Arpc2	15.0788	Yes		Arpc2	15.989	Yes
CG12012	15.0766	Yes		CG12012	37.7372	Yes
CG33521	15.0561	Yes		CG33521	139.741	Yes
CG5059	15.0556	Yes		CG5059	85.9879	Yes
CG11151	15.0519	Yes		CG11151	8.12054	Yes
mRpL23	15.0398	Yes		mRpL23	12.0004	Yes
Rpb7	15.0185	Yes		Rpb7	13.2359	Yes
CG15514	15.012	Yes		CG15514	10.0113	Yes
bonsai	15.0096	Yes		bonsai	18.0639	Yes
Cnx99A	14.9999	Yes		Cnx99A	10.2283	Yes
Sucb	14.9865	Yes		Sucb	14.594	Yes
mRpS2	14.9695	Yes		mRpS2	31.4714	Yes
Syx13	14.943	Yes		Syx13	15.9458	Yes
CG11739	14.9363	Yes		CG11739	16.6227	Yes
Spn55B	14.9296	Yes		Spn55B	17.217	Yes
CG11266	14.9187	Yes		CG11266	5.38714	Yes
CG42553	14.9168	Yes		CG42553	31.116	Yes
mRpS11	14.914	Yes		mRpS11	20.9052	Yes
CG8031	14.9039	Yes		CG8031	85.1507	Yes
Ucp4A	14.9028	Yes		Ucp4A	3.303	Yes
hebe	14.8951	Yes		hebe	3.36691	Yes
metl	14.8877	Yes		metl	8.54814	Yes
CG42336	14.8859	Yes		CG42336	21.9955	Yes
CG4288	14.8844	Yes		CG4288	2.60084	Yes
CG7787	14.8703	Yes		CG7787	11.1789	Yes
CG12162	14.8624	Yes		CG12162	9.42582	Yes
Tsp42En	14.8564	Yes		Tsp42En	20.527	Yes
Uba2	14.8539	Yes		Uba2	15.5354	Yes
CG7713	14.8509	Yes		CG7713	3.97915	Yes
CG34454	14.8028	Yes		CG34454	5.79604	Yes
CG31469	14.7671	Yes		CG31469	6.8383	Yes
CG4495	14.7657	Yes		CG4495	85.2055	Yes
CG7611	14.7538	Yes		CG7611	21.7776	Yes
ctp	14.749	Yes		ctp	16.2986	Yes
CG7453	14.7411	Yes		CG7453	14.9126	Yes
CG3588	14.7158	Yes		CG3588	0.553816	Yes
CG18731	14.7145	Yes		CG18731	13.7011	Yes
blos2	14.7081	Yes		blos2	18.2645	Yes
CG6231	14.6991	Yes		CG6231	9.50721	Yes
CG11208	14.6987	Yes		CG11208	5.18978	Yes
RpII15	14.6913	Yes		RpII15	28.1115	Yes
CG13631	14.6839	Yes		CG13631	2.72257	Yes
CG2004	14.6644	Yes		CG2004	4.26105	Yes
spict	14.6624	Yes		spict	17.1517	Yes
CG5210	14.6479	Yes		CG5210	1.95626	Yes
CG5484	14.6293	Yes		CG5484	11.4001	Yes
CG9451	14.6277	Yes		CG9451	5.84489	Yes
CG31475	14.6029	Yes		CG31475	2.72577	Yes
CG1092	14.6026	Yes		CG1092	5.37282	Yes
Bx42	14.5935	Yes		Bx42	10.1014	Yes
aph-1	14.5925	Yes		aph-1	20.4284	Yes
me31B	14.5905	Yes		me31B	70.3459	Yes
mRpL10	14.5751	Yes		mRpL10	30.2954	Yes
CG13827	14.5436	Yes		CG13827	11.0546	Yes
Roe1	14.525	Yes		Roe1	15.6627	Yes
stv	14.5234	Yes		stv	37.7608	Yes
JTBR	14.5025	Yes		JTBR	9.43906	Yes
G-salpha60A	14.4463	Yes		G-salpha60A	104.413	Yes
Cdc42	14.4399	Yes		Cdc42	31.8559	Yes
NUCB1	14.4371	Yes		NUCB1	18.7788	Yes
CG9153	14.4056	Yes		CG9153	17.9082	Yes
jdp	14.4004	Yes		jdp	1.41118	Yes
CG2493	14.3462	Yes		CG2493	5.24306	Yes
sut1	14.3414	Yes		sut1	8.96702	Yes
RagA	14.3407	Yes		RagA	15.2513	Yes
ste24a	14.3286	Yes		ste24a	19.1485	Yes
CG11857	14.3241	Yes		CG11857	40.1437	Yes
CG5793	14.322	Yes		CG5793	9.8886	Yes
Marf	14.3188	Yes		Marf	30.1137	Yes
d4	14.311	Yes		d4	7.93486	Yes
CG2162	14.2825	Yes		CG2162	8.70505	Yes
CG12034	14.2668	Yes		CG12034	2.18786	Yes
CG3847	14.2384	Yes		CG3847	13.7494	Yes
CG8237	14.2348	Yes		CG8237	14.7515	Yes
CG7900	14.2321	Yes		CG7900	7.30307	Yes
mats	14.1973	Yes		mats	20.1885	Yes
CG5315	14.1725	Yes		CG5315	15.3239	Yes
Cypl	14.1485	Yes		Cypl	8.04256	Yes
CG6276	14.1299	Yes		CG6276	9.4705	Yes
CG3223	14.1291	Yes		CG3223	63.1221	Yes
eIF5	14.1063	Yes		eIF5	26.0634	Yes
CG10936	14.0988	Yes		CG10936	5.8651	Yes
Irp-1A	14.0889	Yes		Irp-1A	6.18713	Yes
CG13994	14.0848	Yes		CG13994	47.9015	Yes
CG11534	14.0675	Yes		CG11534	12.3773	Yes
Dpy-30L1	14.0672	Yes		Dpy-30L1	11.9442	Yes
Ate1	14.0658	Yes		Ate1	5.45342	Yes
CG10153	14.0614	Yes		CG10153	36.9134	Yes
Gld	14.0497	Yes		Gld	21.5903	Yes
sals	14.0304	Yes		sals	3.68509	Yes
CG3909	14.0218	Yes		CG3909	19.1976	Yes
CG8740	14.011	Yes		CG8740	3.6931	Yes
CG7016	14.0056	Yes		CG7016	1.55556	Yes
CG4042	13.9921	Yes		CG4042	17.6414	Yes
CG12929	13.9918	Yes		CG12929	3.87817	Yes
l(2)37Bb	13.9904	Yes		l(2)37Bb	12.4193	Yes
Nmt	13.9781	Yes		Nmt	14.3351	Yes
CG3630	13.9756	Yes		CG3630	44.3934	Yes
ttm50	13.9593	Yes		ttm50	9.34269	Yes
CG7168	13.9518	Yes		CG7168	2.11395	Yes
[truncated: 4,836 more rows]
