# Supplementary material for: Development of a tissue-specific ribosome profiling approach in Drosophila enables genome-wide evaluation of translational adaptations
Source: PLoS Genet. 2017 Dec 1;13(12):e1007117. doi: 10.1371/journal.pgen.1007117 (PMC5728580; doi:10.1371/journal.pgen.1007117)
Supplement: S3 Table — The unique ID term from Flybase (www.flybase.org) for each indicated gene is shown, along with the translation efficiency values (TE) in wild type and Tor-OE data sets. The additional columns contain RPKM value for each experimental replicate. Note that RpL3 is not among the list of genes with the lowest translation efficiency, but is included in this list for comparison with other ribosome subunits. (XLSX) [file pgen.1007117.s008.xlsx]

## Sheet: Sheet1
FlyBase ID	Gene Symbol	Wild Type Mean translaion efficiency	Tor-OE Mean translation efficiency	Wild Type transcriptional profiling replicate 1 expression value (RPKM)	Wild Type transcriptional profiling replicate 2 expression value (RPKM)	Wild Type transcriptional profiling replicate 3 expression value (RPKM)	Wild Type ribosome profiling replicate 1 expression value (RPKM)	Wild Type ribosome profiling replicate 2 expression value (RPKM)	Wild Type ribosome profiling replicate 3 expression value (RPKM)	Tor-OE transcriptional profiling replicate 1 expression value (RPKM)	Tor-OE transcriptional profiling replicate 2 expression value (RPKM)	Tor-OE transcriptional profiling replicate 3 expression value (RPKM)	Tor-OE ribosome profiling replicate 1 expression value (RPKM)	Tor-OE ribosome profiling replicate 2 expression value (RPKM)	Tor-OE ribosome profiling replicate 3 expression value (RPKM)
FBgn0031980	RpL36A	0.0156762	0.0380203	4662.43	2399.74	3004.92	93.8372	25.3829	49.0553	3957.33	2603.3	3749.71	192.506	104.868	94.2409
FBgn0030616	RpL37a	0.016927	0.0155045	2100.83	1315.5	1838.42	65.1441	14.0058	16.7764	2352.05	1874.16	2626.93	53.1192	23.7313	29.5975
FBgn0037686	RpL34b	0.0172781	0.0367073	2715.96	2270.57	2355.96	71.267	24.2741	35.1121	2354.57	2112.65	2087.28	115.476	58.5977	69.5944
FBgn0029897	RpL17	0.0175194	0.0307715	2736.1	1823.56	2443.55	66.9554	26.0243	33.7598	2577.28	2028.95	2512.38	97.7333	57.1043	65.9464
FBgn0010198	RpS15Aa	0.0193253	0.0254455	2349.04	1973.91	2582.84	75.7496	23.1456	36.1677	2281.38	1965.84	2515.38	92.5814	34.7358	45.4917
FBgn0011272	RpL13	0.0195774	0.0318628	2812.95	2027.12	2301.08	67.2283	31.658	44.2162	2390.76	2089.51	2254.46	99.5757	46.5636	71.3623
FBgn0004403	RpS14a	0.0197168	0.0321011	1663.19	1295.75	1986.13	50.3968	20.1365	26.4327	1538.46	1351.46	1932.23	76.9992	34.0128	40.7433
FBgn0004404	RpS14b	0.0217784	0.0330703	1113.47	752.735	1043.09	40.4611	10.7165	15.3968	1068.28	809.239	1027.71	47.6746	22.3465	27.7165
FBgn0039713	RpS8	0.023889	0.0429405	3460.34	2689.07	3348.99	136.475	44.7333	52.2173	3222.87	2805.44	3087.29	175.196	115.532	102.745
FBgn0037328	RpL35A	0.0244289	0.0391174	3004.81	1966.45	2245.17	95.2492	35.6305	52.6911	2731.67	2149.95	2471.55	143.183	64.6527	86.1698
FBgn0033926	Arc1	0.0258097	0.0148593	3285.9	3030.84	2659.81	152.509	64.4867	25.9038	8696.2	4976.93	8270.76	120.942	91.7598	101.18
FBgn0032518	RpL24	0.0260325	0.0378534	3092.31	2342.06	3032.94	121.865	46.2118	57.4963	2767.59	2332.71	2784.65	141.137	69.7291	90.9799
FBgn0010078	RpL23	0.0271893	0.0441634	6602.84	5585.25	7275.89	235.584	136.089	156.598	5911.59	5666.03	6987.9	313.052	233.366	267.97
FBgn0014026	RpL7A	0.0288161	0.0431557	4285.73	3411.02	4037.08	187.736	63.8558	96.5799	4016.38	3615.21	3769.07	207.914	134.985	152.13
FBgn0037899	RpL24-like	0.0297314	0.0684229	317.691	130.772	161.114	9.67616	3.47868	5.17743	272.739	195.125	230.665	22.0573	13.0597	13.2553
FBgn0002579	RpL36	0.0298623	0.034463	3696.22	3056.13	4156.29	166.757	63.7755	98.1022	3428.79	2943.22	4180.51	165.438	80.3915	116.324
FBgn0010411	RpS18	0.0304533	0.061529	4233.75	3677.83	4143.99	166.276	84.0493	121.141	3894.33	3569.8	3789.55	315.826	165.745	216.225
FBgn0033912	RpS23	0.0305571	0.0467311	5960.77	4434.34	6287.57	247.363	114.707	152.819	5259.97	4497.28	6510.22	314.432	192.389	245.017
FBgn0015521	RpS21	0.031218	0.0432204	1799.13	1649.04	2437.92	97.3731	30.4733	51.324	1565.16	1491.07	2135.68	94.2588	53.7277	71.3432
FBgn0086710	RpL30	0.0313308	0.061058	2530.85	1826.46	2531.55	97.4655	56.4322	62.2363	2097.15	1751.01	2426.34	178.737	85.9977	118.484
FBgn0017579	RpL14	0.0316796	0.0485605	4539.05	3330.19	4108.39	220.577	66.3449	108.959	4013.14	3215.35	3722.65	299.244	108.712	138.875
FBgn0002626	RpL32	0.0319209	0.0818205	3543.17	2297.99	3114.92	140.774	60.858	92.0412	2968.31	2205.84	2964.36	251.631	197.848	210.459
FBgn0037351	RpL13A	0.0320162	0.0600272	3953.61	3029	3891.9	167.762	81.9081	103.426	3314.45	2953.28	3427.22	229.262	159.532	194.983
FBgn0025286	RpL31	0.03319	0.0697114	5019.62	3043.36	3831.07	190.987	94.3508	116.922	4565.89	3364.24	4322.76	375.272	234.168	247.861
FBgn0002607	RpL19	0.0332126	0.0565547	5463.45	4014.35	4870.65	200.15	117.679	164.088	4880.11	4139.5	4713.26	327.56	182.73	275.252
FBgn0261602	RpL8	0.0340955	0.063032	3301.31	2633.55	3514.58	171.729	71.2611	81.5713	3028.62	2768.86	3061.59	219.725	162.462	177.18
FBgn0036547	CG17032	0.0342811	0.0805851	201.071	280.041	273.885	12.0168	6.13012	5.80337	237.144	315.819	296.599	29.6989	18.4565	17.2264
FBgn0005593	RpL7	0.0344641	0.0580645	4120.53	2890.08	3422.5	198.673	69.7185	106.281	3758.75	2964.99	3296.93	274.002	150.226	166.922
FBgn0028473	CG8801	0.0365462	0.080795	616.912	219.005	269.368	31.4849	6.02069	8.38034	514.503	318.514	343.05	50.1459	23.8728	24.003
FBgn0035422	RpL28	0.0373125	0.0427927	1622.17	897.169	846.918	72.0469	23.6525	34.8592	1503.83	1003.53	1178.99	86.8238	37.0306	39.782
FBgn0003279	RpL4	0.0374053	0.0728363	3152.55	2270.42	2678.07	184.608	58.742	74.4096	3081.18	2613.08	2631.85	248.667	187.115	174.221
FBgn0003517	sta	0.0381245	0.0568032	3602.56	2212.43	3097.1	205.166	61.7059	91.4667	3203.56	2501.23	2963.83	234.173	126.969	137.965
FBgn0260441	RpS12	0.0382859	0.0652044	3651.9	3081.02	4508.18	208.263	99.3616	115.317	3242.05	2872.63	3695.6	284.837	170.66	178.672
FBgn0035753	RpL18	0.0394943	0.0777429	3067.08	2251.36	2932.7	199.334	63.3654	74.3321	2864.26	2404.26	2722.78	277.231	187.119	159.584
FBgn0261608	RpL37A	0.0396677	0.0631558	2558.86	1905.94	2632.28	120.321	77.2754	82.751	1922.84	1408.33	1830	144.04	82.6028	102.304
FBgn0039359	RpL27	0.039865	0.0680248	2621.53	1458.99	1541.65	110.702	44.2747	72.4901	2398.7	1668.67	1933.79	192.306	101.266	122.249
FBgn0034743	RpS16	0.0398893	0.069109	4499.2	3396.48	4316.33	255.113	103.402	140.377	4115.5	3500.08	4150.73	391.939	185.809	244.914
FBgn0036825	RpL26	0.0405827	0.070112	4404.62	3133.37	3943.79	223.531	93.4624	162.369	3956.26	3182.06	3907.45	292.695	218.837	264.07
FBgn0005533	RpS17	0.0408159	0.0673857	4806.79	3443.42	4534.77	271.18	106.599	159.054	4187.97	3504.15	4486.72	341.451	211.396	270.542
FBgn0261597	RpS26	0.0408224	0.0655522	3495.17	2783.71	3625.15	202.913	98.1664	105.664	3255.76	2642.29	3204.69	270.485	178.013	148.08
FBgn0010408	RpS9	0.0424311	0.0587449	3293.06	2805.36	3795.19	237.448	77.3371	104.823	3013.11	2827.39	3228.9	233.399	137.227	162.216
FBgn0023170	RpL39	0.0424414	0.0625852	5202.06	4250.94	6790.62	344.696	148.072	178.119	5415.8	4607.77	7947.84	546.07	214.034	321.697
FBgn0003274	RpLP2	0.0425979	0.0497689	5824.59	5564.6	7765.38	325.01	201.421	277.98	4864.14	4947.6	6034.64	359.558	190.486	222.593
FBgn0002593	RpLP1	0.0431606	0.0514571	5861.44	5375.02	7428.78	265.712	260.693	264.826	5199.13	4885.96	6378.24	342.952	213.897	284.662
FBgn0039857	RpL6	0.0444401	0.074632	2902.28	2287.42	2546.43	199.137	65.0641	92.3387	2788.02	2417.59	2519.27	236.625	167.54	175.652
FBgn0038834	RpS30	0.0446616	0.0724977	4465.32	3319.81	3961.93	270.318	115.847	152.74	3796.05	3216.98	3902.62	321.707	215.695	256.388
FBgn0015756	RpL9	0.0452557	0.0736543	4065.15	3346.89	3818.6	246.162	113.543	157.662	3691.76	3311.32	3643.17	312.856	236.86	235.67
FBgn0261596	RpS24	0.0459561	0.0694671	3209.47	1937.4	2202.65	151.313	64.7979	126.161	2936.87	2052.38	2429.73	178.524	157.152	172.618
FBgn0031263	CG2789	0.0472234	0.0759244	145.244	96.7636	124.762	13.0982	3.24754	2.23674	120.876	95.465	161.719	13.2468	5.96642	9.00526
FBgn0029176	Ef1gamma	0.0475451	0.0714324	2094.03	1385.56	1465.45	124.258	51.5656	67.5275	2057.99	1713.78	1586.66	151.908	124.706	107.444
FBgn0261592	RpS6	0.0476287	0.0820612	161.016	122.267	115.007	7.27499	4.7442	6.77422	150.205	125.967	113.146	12.0246	7.44058	12.1135
FBgn0066084	RpL41	0.04764	0.0647976	2379.39	2656.66	3377.55	207.35	88.7244	75.5861	2135.84	2574.97	3391.53	210.158	119.691	167.93
FBgn0000100	RpLP0	0.0484637	0.0829107	3668.72	2543.2	3167.54	244.23	99.2915	125.999	3159.63	2700.62	2866.74	318.671	196.514	215.317
FBgn0034968	RpL12	0.0489599	0.0795142	3540.76	2315.04	2907.31	203.713	89.9068	146.848	3277.53	2560.02	3263.6	321.786	188.016	218.401
FBgn0030136	RpS28b	0.0497907	0.0535627	4651.88	2400.81	3066.65	235.262	123.952	144.652	4428.73	2785.61	3947.19	316.803	125.362	174.274
FBgn0028737	Ef1beta	0.0498875	0.071209	2982.3	1740.93	1957.11	151.307	91.9816	90.2085	2397.54	1831.92	2034.94	179.746	135.779	131.33
FBgn0261593	RpS10b	0.0502229	0.0896108	3364.51	2693.98	3615.23	229.541	98.0739	166.445	2894.89	2764.92	3175.6	340.526	217.547	230.299
FBgn0261606	RpL27A	0.0517987	0.074902	5710.56	4574.91	5723.74	336.137	196.985	306.084	5149.73	4472.62	5597.78	443.507	301.502	398.411
FBgn0003942	RpS27A	0.0520759	0.0951069	4979.61	3604.29	4917.93	326.667	168.981	215.126	4651.24	3743.67	4931.53	567.614	298.742	411.716
FBgn0086472	RpS25	0.0534907	0.0596034	3575.38	2243.84	3077.57	199.39	115.962	163.188	3079.61	2308.31	3485.71	218.808	138.567	166.374
FBgn0026372	RpL23A	0.0569734	0.0685277	3582.15	2733.83	2611.39	222.847	120.751	168.541	3577.29	2898.29	2738.66	240.041	182.001	207.277
FBgn0064225	RpL5	0.0570747	0.0853022	3364.02	1979.36	2340.17	203.975	102.76	137.307	3079.67	2242.15	2488.74	284.188	169.17	219.451
FBgn0039757	RpS7	0.0572562	0.0965452	2662.16	2091.97	2556.16	222.185	82.9471	124.377	2628.55	2201.54	2571.27	311.533	198.134	208.58
FBgn0010409	RpL18A	0.0580517	0.0883504	4181.81	2441.09	2700.15	257.163	126.137	164.675	3929.28	2809.9	3538.27	397.056	244.864	271.942
FBgn0010265	RpS13	0.0582647	0.0943485	4113.29	1995.4	2341.76	252.514	89.8967	160.065	3718.72	2405.87	3294.12	409.592	214.549	275.801
FBgn0039406	RpL34a	0.0583059	0.0926986	594.848	449.88	515.186	42.8622	20.5196	29.4947	519.853	469.042	512.172	69.1005	32.3264	39.0544
FBgn0261599	RpS29	0.0583206	0.0836557	2661.2	1926.71	3350.74	146.847	123.309	186.91	2638.74	1908.04	3476.08	280.792	160.885	209.387
FBgn0069242	eca	0.0603966	0.080393	55.9176	61.7565	82.5632	5.55788	2.56224	3.3278	60.3119	73.6252	75.8765	7.25205	4.0349	5.01795
FBgn0085256	CG34227	0.0611808	0.134946	15965.4	80974.3	96869.5	2069.16	2201.69	2591.19	14991.1	50603	44012.3	4096.88	3367.94	2860.6
FBgn0034138	RpS15	0.0611964	0.0990811	3799.41	2997.79	3855.46	296.145	151.19	212.862	3375.61	2821.48	3738.43	400.638	243.396	345.027
FBgn0033699	RpS11	0.0613532	0.0968991	3359.99	2353.16	3175.01	231.784	140.083	176.359	2792.96	2249.01	2910.53	319.539	202.165	251.464
FBgn0031737	obst-E	0.0629702	0.133728	568.952	702.318	657.964	62.5448	28.4093	25.3513	729.668	674.354	690.366	164.767	61.6252	57.9843
FBgn0032138	CG4364	0.0630728	0.148984	165.725	77.5796	89.5058	15.3166	3.73331	4.35664	156.489	118.036	121.409	25.713	17.6381	16.1727
FBgn0002622	RpS3	0.0649583	0.0992438	2644.82	1979.04	2588.66	244.64	102.731	130.643	2667.33	2097.4	2584.8	352.218	189.694	194.481
FBgn0004867	RpS2	0.0658679	0.101834	2263.67	1775.57	2647.13	203.313	99.6457	136.772	2236.85	1966.13	2293.58	278.023	184.814	200.027
FBgn0002590	RpS5a	0.0661349	0.104236	3798.88	2688.5	3499.47	301.13	154.262	216.121	3595.85	2878.01	3558.9	426.683	280.592	343.62
FBgn0013325	RpL11	0.0674926	0.117862	3368.54	2785.96	3578	303.988	160.162	195.88	3065.57	2758.92	3158.82	420.806	283.76	358.418
FBgn0032987	RpL21	0.0676619	0.115742	4251.77	2928.32	3757.68	348.714	163.667	244.545	3815.17	2990.05	3958.51	582.575	307.087	363.488
FBgn0003060	CG9757	0.0683226	0.136756	3514.04	451.334	1066.21	341.739	30.1103	43.7189	1802.16	271.12	2159.87	401.342	35.5504	121.907
FBgn0037601	Cyp313b1	0.0685246	0.0931817	57.5927	67.7732	68.6018	5.82246	3.83249	3.28795	84.3372	102.807	87.7918	10.2521	8.78421	6.36842
FBgn0029785	RpL35	0.0688231	0.0863922	3146.58	1141.32	1335.07	155.67	84.7726	110.438	2985.24	1470.74	2208.18	237.42	147.562	175.138
FBgn0036213	RpL10Ab	0.0696975	0.102578	3598.74	2924.27	3498.89	286.355	167.483	252.788	3182.93	2843.14	3258.83	425.776	242.051	289.489
FBgn0038366	CG4576	0.0699693	0.140997	30.3763	25.5514	22.9224	2.70127	1.73632	1.2155	32.7115	34.2666	25.4048	6.30296	3.77686	3.05078
FBgn0033600	Cpr47Ec	0.0702055	0.131335	2856.17	1386.4	1238.63	292.928	74.85	66.9706	3602.29	1833.02	3367.31	703.844	182.783	333.03
FBgn0015288	RpL22	0.0726082	0.0683451	824.46	260.832	326.307	72.7446	15.924	22.3654	1042.79	448.906	569.6	79.5709	27.9173	37.9012
FBgn0031971	CG7224	0.073118	0.140717	911.631	857.369	954.655	96.9602	38.1751	65.3646	990.692	1151.89	1404.46	183.51	137.88	164.626
FBgn0020618	Rack1	0.0739677	0.140279	2408.86	1658.95	2075.99	252.831	91.3433	128.469	2282.35	1909.83	2186.58	366.861	265.158	265.145
FBgn0086519	Cpr47Eg	0.0750758	0.278563	2569.31	71.6742	220.249	252.747	3.89345	15.9756	208.683	24.976	166.774	100.728	4.73491	27.2554
FBgn0010412	RpS19a	0.0750814	0.113124	2663.55	1950.58	2770.05	264.461	128.414	166.539	2556.35	1983.27	2715.99	380.802	199.423	244.052
FBgn0037721	CG9427	0.0777859	0.133574	68.1476	85.4214	92.3416	8.37767	5.11656	4.66561	94.8146	105.222	105.199	19.8768	11.0331	9.07096
FBgn0011284	RpS4	0.07809	0.120167	3115.29	1725.5	1938.02	248.071	118.875	166.178	3098.35	2217.96	2349.58	367.163	264.313	288.595
FBgn0259101	CG42249	0.0830376	0.149466	24.6123	19.3472	19.9316	2.85424	1.07228	1.54912	24.9551	22.1911	24.7644	5.3848	2.56262	2.90086
FBgn0002535	Lcp4	0.0833069	0.138033	70204.6	123260	119745	9343.6	7254.99	6941.69	86038.5	121996	124362	19401.1	12138.3	11081.7
FBgn0037874	Tctp	0.083849	0.109455	1557.82	1464.01	1785.12	154.155	113.139	134.44	1776.94	1601.98	1641.31	222.293	185.038	144.042
FBgn0037135	CG7414	0.0843112	0.0749112	169.211	112.601	138.023	15.4599	10.2644	9.71854	167.936	137.694	133.118	12.229	11.6017	9.0064
FBgn0027600	obst-B	0.0844284	0.180472	303.61	466.929	407.831	36.1614	34.9898	24.1617	311.177	450.162	422.701	88.7	63.7095	48.544
FBgn0039300	RpS27	0.0859249	0.156785	2579.87	1612.86	1982.67	221.778	123.07	189.354	2735.74	1936.19	2665.58	464.449	271.106	427.992
FBgn0014032	Sptr	0.0865075	0.174276	19.9207	42.5596	33.452	2.32919	2.84296	2.53565	30.4706	48.4514	37.8613	8.10448	5.59471	5.35288
FBgn0001197	His2Av	0.0868638	0.131799	1417.28	439.729	592.927	111.282	39.7756	54.3232	1409.23	610.338	1288.28	170.786	92.8613	157.246
FBgn0035103	Vdup1	0.0905582	0.134118	47.0078	43.4564	48.3939	6.41637	2.68837	3.548	58.8693	63.2347	55.4109	10.3187	7.0324	6.42
FBgn0020910	RpL3	2.84569	3.18694	1555.84	857.904	869.828	4451.99	2133.16	2773.99	1958.99	1388.47	1381.41	6821.85	3501.77	4912.95
