# Supplementary material for: Development of a tissue-specific ribosome profiling approach in Drosophila enables genome-wide evaluation of translational adaptations
Source: PLoS Genet. 2017 Dec 1;13(12):e1007117. doi: 10.1371/journal.pgen.1007117 (PMC5728580; doi:10.1371/journal.pgen.1007117)
Supplement: S6 Table — List of genes with significantly increased translation efficiency in Tor-OE versus wild type are shown, along with fold changes and the associated significance (p-value) of translation efficiency. Fold change and associated p-value for ribosome profiling RPKM in Tor-OE versus wild type and GluRIIA versus wild type are also shown. Lists of genes with altered translation and altered transcription in Tor-OE versus wild type are also shown. (XLSX) [file pgen.1007117.s011.xlsx]

## Sheet: Sheet1
List of genes with significantly increased translation efficiency (>2 fold) in Tor-OE versus wild type
Gene Symbol	Wild Type Mean translaion efficiency	GluRIIA Mean translaion efficiency	Tor-OE Mean translation efficiency	Translation efficiency Tor-OE vs wild type fold change	Translation efficiency Tor-OE vs wild type p-value (Student's t test)	ribosome profiling RPKM Tor-OE vs wild type fold change	ribosome profiling Tor-OE vs wild type p-value (Baggerley's test)	Translation efficiency GluRIIA vs wild type fold change	Translation efficiency GluRIIA vs wild type p-value (Student's t test)
Tor	1.09457	2.82695	15.4998	14.1607	0.037989	868.003	5.21578e-07	2.5827	0.129855
Hsp26	0.726399	0.616016	3.76182	5.17871	0.00498637	41.4346	0.0364489	0.84804	0.574583
Hsp23	0.443425	0.237484	1.9652	4.43188	0.0271276	22.3531	0.026291	0.535567	0.52575
CG14695	0.544801	0.855362	1.93104	3.54449	0.0266634	2.80829	0.00459083	1.57004	0.344076
CG7777	0.289906	0.291456	0.917068	3.16333	0.0204976	6.02246	0	1.00535	0.990411
babos	0.661562	0.883557	2.08757	3.15551	0.0317811	5.2053	0.00382522	1.33556	0.602971
CG17107	0.290863	0.217805	0.835257	2.87165	0.0171206	2.48205	0.0438232	0.748823	0.497949
Edg78E	0.314179	0.271009	0.860659	2.73939	0.0185037	6.01452	0.0072756	0.862593	0.575341
RpI1	0.620452	1.03519	1.68378	2.7138	0.0004962	4.02023	0.022295	1.66845	0.0491917
gk	0.470683	0.48977	1.27168	2.70178	0.00219991	2.14024	0.00934221	1.04055	0.888493
Cpr78E	0.15522	0.118772	0.411813	2.65309	0.0308265	3.06384	0.000135515	0.765185	0.56197
mRpS28	0.337021	0.227568	0.892357	2.64778	0.0014044	2.41119	7.01922e-05	0.675235	0.208152
Cyp12c1	1.98689	1.75979	5.11173	2.57273	0.00428658	6.64305	2.03373e-10	0.885701	0.397424
RpL32	0.0319209	0.0246451	0.0818205	2.56323	0.00191904	2.24719	7.06985e-05	0.772067	0.173699
mus209	0.410618	0.452557	1.02548	2.49741	0.0214229	3.54077	0.000576301	1.10214	0.766265
CG34325	0.393161	0.481084	0.961299	2.44505	0.00971014	3.2436	6.39667e-05	1.22363	0.507593
lectin-28C	0.327737	0.380852	0.78325	2.38988	0.0109093	4.28501	2.69897e-09	1.16207	0.543367
mRpL39	0.78871	0.792524	1.87962	2.38316	0.00551923	3.14286	7.32089e-05	1.00484	0.986168
CG4364	0.0630728	0.0561209	0.148984	2.36209	0.00752672	2.54305	0.0206682	0.889781	0.674896
CG4619	1.73378	1.86819	4.08826	2.35801	0.0159331	3.20539	0.0106435	1.07753	0.826479
CG7637	0.900585	0.779251	2.11069	2.34369	0.0102392	3.18872	0.00646721	0.865272	0.675452
proPO45	0.692856	0.622502	1.61685	2.3336	0.0234966	4.90545	0.00190099	0.898458	0.653951
GstD3	1.30622	1.1124	3.04291	2.32956	0.00130301	7.89979	0.000158821	0.851619	0.385671
CG10337	1.41227	1.12101	3.27876	2.32162	0.0482411	3.17244	0.00841485	0.793766	0.170549
RpL24-like	0.0297314	0.0413982	0.0684229	2.30137	0.00521454	2.63864	0.00659908	1.39241	0.00347408
GstD9	2.31113	2.16117	5.29275	2.29012	0.00577899	3.70524	0.000261118	0.935115	0.786885
APC4	0.707224	0.756076	1.61694	2.28632	0.00701522	3.18389	0.0244613	1.06908	0.765276
Gas41	0.848726	1.23193	1.92226	2.26488	0.028248	3.73697	0.000189288	1.45151	0.222995
Nxt1	0.466217	0.432374	1.05575	2.2645	0.00981394	3.36639	0.00276946	0.927411	0.800268
Elp2	1.27488	1.439	2.87085	2.25185	0.000786879	3.24221	0.00604672	1.12873	0.609075
Nup160	1.53846	1.81776	3.44711	2.24062	0.0123077	2.94196	0.011633	1.18154	0.554481
RpLP0-like	0.351401	0.3114	0.777049	2.21129	0.0465267	2.99582	0.00459818	0.886169	0.668277
RpA-70	1.77663	1.64849	3.86624	2.17616	0.00989794	2.96492	1.95493e-06	0.927876	0.401994
CG9987	0.40429	0.392335	0.864646	2.13868	0.0227248	2.94851	7.45326e-05	0.970429	0.888924
eIF-2alpha	0.3097	0.278619	0.660761	2.13355	0.00421191	2.33879	1.02384e-09	0.899643	0.384198
GstE1	1.90799	1.57398	4.05368	2.12458	0.00564722	2.7298	0.0408212	0.824939	0.508455
Mlp60A	1.48158	1.59343	3.14355	2.12175	0.00243547	1.34398	5.4013e-11	1.0755	0.645752
RpL31	0.03319	0.0338791	0.0697114	2.10037	0.00851728	2.13121	0.0072767	1.02076	0.898373
CG2691	0.571995	0.788694	1.19367	2.08685	0.00470406	3.54081	0.0257045	1.37885	0.269161
Zfrp8	0.473253	0.486687	0.981167	2.07324	0.0228312	2.45893	0.0194248	1.02838	0.723765
CG12499	1.04248	1.19691	2.15083	2.06318	0.00366426	3.39688	0.0946656	1.04386	0.951221
sty	1.50193	1.32053	3.07985	2.0506	0.0167851	2.73167	0.015122	0.879223	0.688404
CG5114	0.90773	1.16743	1.85964	2.04867	0.0365223	2.90511	0.0109748	1.2861	0.423618
CG7627	1.57586	1.33109	3.20349	2.03286	0.0374025	5.23306	0.000968904	0.844676	0.488512
spen	16.5868	9.93437	33.6928	2.0313	0.0272584	2.99657	0.0357275	0.598933	0.158948
Prx6005	0.766027	1.16397	1.53956	2.0098	0.0322343	2.52124	4.88264e-05	1.51948	0.274634
CG32441	0.423116	0.414224	0.848363	2.00504	0.037273	2.28658	5.41059e-06	0.978984	0.906897
List of genes with altered translation (>1.5 fold) in Tor-OE versus wild type				List of genes with altered transcription (>1.5 fold) in Tor-OE versus wild type
Gene Symbol	ribosome profiling RPKM Tor-OE vs wild type fold change	ribosome profiling Tor-OE vs wild type p-value (Baggerley's test)		Gene Symbol	transcriptional profiling RPKM Tor-OE vs wild type fold change	transcriptional profiling Tor-OE vs wild type p-value (Baggerley's test)
Tor	868.003	5.21578e-07		Tor	64.7311	0.00167003
Hsp26	41.4346	0.0364489		Hsp26	7.3145	0.00935635
Hsp23	22.3531	0.026291		CG33494	5.39406	0.00458645
CG33494	16.2988	0.00691527		CG14598	3.98444	0.163682
GstD3	7.89979	0.000158821		CG10641	3.91562	0.0221212
Hsp68	7.10211	0.0654968		CG31547	3.72358	0.00144534
Cyp12c1	6.64305	2.03373e-10		Hsp68	3.68608	0.0130739
CG14598	6.03296	0.0227909		GstD3	3.56004	0.000365697
CG7777	6.02246	0		wun	3.54758	4.77708e-05
Edg78E	6.01452	0.0072756		fdl	3.24384	0.0240234
CG15784	5.72741	5.0377e-06		CG15784	3.24022	2.22045e-15
MtnA	5.23505	0		Fbp2	3.21776	0.237389
CG7627	5.23306	0.000968904		sick	3.10827	0.408628
babos	5.2053	0.00382522		mei-P26	3.10116	0.499129
Hsp27	5.18244	0.010987		Lsp1gamma	3.0841	0.140952
CG14516	4.91248	0.193065		MtnA	3.05924	0.00113486
proPO45	4.90545	0.00190099		CG7627	3.04578	0.0433413
CG5290	4.90395	0.00179747		CG5866	2.89902	0.000910392
CG15308	4.32526	1.62972e-10		proPO-A1	2.82752	0.0194888
Nplp2	4.29408	0.00162048		ltl	2.77577	0.141132
CG10467	4.28953	1.86849e-05		CG17323	2.74481	0.00244522
lectin-28C	4.28501	2.69897e-09		hop	2.72161	0.161987
Hsp83	4.19948	4.36754e-05		CG34398	2.71704	0.156121
path	4.12056	1.55352e-07		Lsp1beta	2.68561	0.260449
CG14907	4.06408	0.00166245		Lsp2	2.68384	0.156744
proPO-A1	4.03708	0.002654		LM408	2.65573	7.16421e-06
RpI1	4.02023	0.022295		CG9850	2.6426	0.192439
CG6910	3.98561	7.06194e-05		CG14907	2.62756	0.0495789
mahj	3.91091	0.0109575		Nup154	2.6266	0.100128
CG34423	3.83037	0.122344		CG4068	2.61411	0.0196533
ImpL2	3.75899	0		alph	2.61347	0.246127
Cpr78Cc	3.75648	0.0666917		stai	2.59904	0.155265
LM408	3.74205	3.16403e-05		ctrip	2.592	0.162002
CG30197	3.73929	0.0163863		Cyp12c1	2.57693	0.0271701
Gas41	3.73697	0.000189288		Hsp83	2.57155	0.00420536
GstD9	3.70524	0.000261118		Toll-7	2.56133	0.358421
Lsp2	3.6835	0.123414		CG14073	2.5571	0.30817
CG1092	3.61987	1.27245e-05		qm	2.54558	0.100274
Lcp3	3.60278	0.000945945		CG8405	2.53946	0.173922
LanA	3.59402	0.00196495		CG10467	2.52985	0.00688384
CG34232	3.59281	0.000414701		veil	2.49672	0.0101234
Glt	3.57552	0.00166004		CG15343	2.48276	0.0784003
CG4666	3.56693	0.00383935		M6	2.48243	0.0947985
CG2691	3.54081	0.0257045		alt	2.47733	0.0209226
mus209	3.54077	0.000576301		CG13567	2.47574	0.0104732
veil	3.51517	8.91571e-10		CG33298	2.47176	0.213443
CG43103	3.50317	0.125176		CG30069	2.46972	0.204379
unc-45	3.49722	0.00216688		siz	2.4618	0.109196
CG5322	3.4363	0.030113		RhoGAP1A	2.45785	0.149739
RnrL	3.41688	1.84029e-05		Arc1	2.44458	0.00185659
Hml	3.40089	0.0011172		betaTub60D	2.44149	5.56199e-07
CG12499	3.39688	0.0946656		Prosap	2.43949	0.295058
Fkbp13	3.38342	0		IntS6	2.4361	0.191604
Nxt1	3.36639	0.00276946		CG34232	2.42561	1.48937e-10
ltl	3.33919	2.39497e-05		Mical	2.42145	0.342863
dm	3.31519	0.00731281		CG43103	2.41458	0.00155564
Pxn	3.26557	0.000180976		Hsp23	2.40207	0.0523253
CG1671	3.25959	0.0107874		msn	2.39027	0.199908
CG34325	3.2436	6.39667e-05		LanB2	2.38477	0.0266308
Elp2	3.24221	0.00604672		Glt	2.38203	0.148756
CG31793	3.24066	0.0393606		dl	2.37738	0.1447
dom	3.22651	0.0874463		mbc	2.37589	0.364543
CG11241	3.22633	0.00219368		Meltrin	2.35073	0.165785
l(2)k01209	3.22631	0.000703422		ko	2.35018	0.0872621
CG11897	3.22467	0.00866327		Oatp30B	2.34893	0.188679
CG9877	3.22387	0.000833929		ImpL2	2.34804	0.0322633
Fhos	3.22007	0.00201393		hyd	2.34382	0.323803
wun	3.20932	0.00292426		CG2025	2.33923	0.151152
CG14795	3.20626	0.0964086		Akap200	2.3382	0.0856599
CG4619	3.20539	0.0106435		tud	2.33765	0.238829
CG7637	3.18872	0.00646721		dom	2.33196	0.0943554
Fbp2	3.18526	0.110263		frac	2.3316	0.271168
APC4	3.18389	0.0244613		Upf1	2.31937	0.12315
Rs1	3.1764	0.00651149		lama	2.31614	0.0181943
CG10337	3.17244	0.00841485		CG7839	2.31366	0.246526
IntS6	3.17244	0.0265474		spri	2.31276	0.430504
BM-40-SPARC	3.16964	0.00818706		l(1)G0148	2.30749	0.0234633
corto	3.16172	0.0947793		Itp-r83A	2.30665	0.324016
La	3.15574	0.0274691		Cpr78Cc	2.30498	0.193486
CG34305	3.14831	0		Samuel	2.30442	0.150392
mRpL39	3.14286	7.32089e-05		CG5322	2.30192	0.0725634
CG12018	3.13458	0.0168808		numb	2.29679	0.082149
CG13731	3.10763	0.0397845		Cp190	2.29528	0.38511
CG5205	3.09875	0.086479		Pdk1	2.28428	0.0298588
CG10237	3.0815	0.0210946		CG6479	2.28161	0.117885
Nsun2	3.08119	0.00619027		unc-45	2.28044	0.00110974
Cg25C	3.07253	0.00196941		svr	2.27055	0.252903
Cpr78E	3.06384	0.000135515		CG5205	2.26541	0.136106
Nup214	3.04094	0.0192151		CG7338	2.26325	0.0777565
dmGlut	3.03701	0.00110653		CG9932	2.26207	0.0425149
Sr-CI	3.03432	1.44353e-05		Nup153	2.26026	0.378651
Act42A	3.03331	1.09484e-11		CG10055	2.25959	0.213502
eater	3.01029	0.00966308		CG31793	2.25841	0.169465
FKBP59	3.00019	3.68358e-06		gp210	2.25177	0.228513
spen	2.99657	0.0357275		Rtf1	2.24539	0.234602
RpLP0-like	2.99582	0.00459818		CG8925	2.24429	0.0334866
Xrp1	2.9928	0		path	2.23244	0.174638
zip	2.99121	8.45606e-08		DIP1	2.23182	0.251612
CG5857	2.98582	0.00535122		Alh	2.23102	0.280981
CaBP1	2.98434	1.00071e-09		Dp1	2.23087	0.0976471
Tsp39D	2.97338	0.0066828		Lsp1alpha	2.23058	0.163041
nclb	2.97229	0.0136601		Liprin-alpha	2.22683	0.469391
CG17323	2.97097	0.000157383		Mtp	2.22384	0.088841
wbl	2.96656	1.29295e-05		alpha-Adaptin	2.21865	0.0887634
RpA-70	2.96492	1.95493e-06		ken	2.2185	0.0843228
CG13567	2.96324	0.000498886		RpII215	2.21839	0.10199
CG6330	2.9632	0.109088		CG13698	2.21822	0.0731042
CG14073	2.95895	0.00090128		ple	2.21626	0.222481
CG2781	2.95571	0.000917907		CG43658	2.21493	0.275701
LKR	2.9551	0.0292697		CG34423	2.21453	0.160189
CG7442	2.952	0.0276595		CG9877	2.21339	7.3064e-10
CG9987	2.94851	7.45326e-05		Tsp39D	2.2113	0.0512685
Ski6	2.94744	0.0022461		par-6	2.2054	0.356281
Nup160	2.94196	0.011633		pds5	2.20378	0.225665
CG9312	2.94105	2.73699e-09		CG5290	2.19957	0.207935
CG14275	2.9395	0.0003038		CG11357	2.19622	0.0964586
Ir	2.93616	0.10416		mahj	2.19516	0.174902
CG14291	2.93426	8.75705e-05		Act42A	2.18855	5.12178e-06
Karl	2.93286	0.000890093		trol	2.18846	0.383835
CG8368	2.92448	0.029837		mod	2.1834	0.419276
Tg	2.92234	0.0756848		hang	2.18329	0.374007
CG30118	2.9088	0.0221286		CG6230	2.18323	0.0703877
Oatp30B	2.90802	0.0287835		l(1)G0289	2.17897	0.0719489
CG5114	2.90511	0.0109748		l(2)37Cd	2.17866	0.135399
LanB2	2.90171	0.00979324		ytr	2.17614	0.2476
vkg	2.8905	0.00518704		proPO45	2.17374	0.0259104
CG11550	2.88799	0.265374		CG4360	2.17067	0.146683
Cpr92F	2.88433	1.78537e-06		Pi3K92E	2.16957	0.210714
lama	2.87871	0.0252657		Jupiter	2.16086	0.000891906
CG6353	2.8773	3.47475e-05		Drip	2.15459	0.062499
CG3061	2.87242	0.00331412		CG2918	2.15232	0.0444452
egr	2.85696	0.0229079		stumps	2.15184	0.306968
CG5391	2.85399	6.59113e-08		emb	2.14828	0.25508
CG16892	2.84079	0.0156576		Fas1	2.14318	0.365923
CG32344	2.83881	0.0674389		Abl	2.14301	0.499566
CG7845	2.83793	0.0433539		nemy	2.13772	0.0702286
Tig	2.82675	0.000733466		CG7800	2.13753	0.199077
ctrip	2.82316	0.00830826		garz	2.13679	0.112628
aft	2.81509	0.0882308		eas	2.13345	0.219668
Cpr65Au	2.81041	0.221061		CG32344	2.12982	0.154319
frac	2.8092	0.00701066		CG30421	2.12231	0.296557
CG14695	2.80829	0.00459083		Elf	2.12167	0.120288
Cpr47Ec	2.80543	0.143404		l(1)G0320	2.12077	0.0564741
regucalcin	2.80308	0		Ptp10D	2.11907	0.124075
Gk	2.80191	0.00339589		CG6701	2.11798	0.0714502
Nup154	2.79995	0.0205372		zip	2.11641	0.035494
CG33108	2.79613	0.00129244		CG4928	2.11605	0.143156
CG11158	2.78217	0.0698392		Edg78E	2.11395	0.212734
CG7338	2.77272	0.00685278		Mmp1	2.11156	0.240212
CG13917	2.76036	0.060335		CG7130	2.1067	0.0050602
ver	2.75991	0.00143919		Nrx-IV	2.10437	0.129946
LanB1	2.75595	0.00158094		CG7806	2.10195	0.108377
CG7655	2.74637	0.00054316		Hsc70-3	2.09722	0.000474003
Nup54	2.73621	0.0645453		miple2	2.09664	0.0291787
sty	2.73167	0.015122		CG13177	2.09624	4.97168e-06
CG17032	2.72989	0.00287729		cp309	2.09144	0.407244
GstE1	2.7298	0.0408212		JhI-1	2.0902	0.182022
FK506-bp1	2.72898	0.00459788		Egfr	2.08535	0.156035
ns3	2.71777	0.057592		pod1	2.08128	0.39094
CG10903	2.70285	0.000222733		Vrp1	2.07842	0.243405
wfs1	2.70109	0.0117288		ogre	2.07813	0.111121
CG15220	2.70098	0.0146344		conv	2.07773	0.0133338
CG5973	2.69961	0.0646071		CG30467	2.07501	0.19385
Ranbp21	2.6964	0.094164		Sin3A	2.06853	0.151887
CG4020	2.69458	0.0392855		RnrL	2.06738	0.0435138
Ppn	2.68521	0.0419421		pr	2.06424	2.0024e-05
CG9914	2.68409	3.2196e-06		Ppcs	2.06404	0.232699
CG16941	2.68373	0.0117383		Deaf1	2.06348	0.252688
CG7275	2.68332	0.0102452		GstS1	2.05869	7.70162e-05
scf	2.67657	0.000360479		Fkbp13	2.0586	1.72988e-09
nemy	2.66685	0.000777157		CG2930	2.05743	0.134101
l(2)37Cd	2.66057	0.028788		CG12582	2.05687	0.0494487
CG2972	2.65334	0.020362		sinu	2.05557	0.0992473
CG10249	2.64589	0.0104367		ckd	2.05381	0.0583045
H	2.64492	0.210941		CG16833	2.0523	0.34622
Cand1	2.64483	1.92618e-05		CG12360	2.05031	0.0807504
RpL24-like	2.63864	0.00659908		Mct1	2.05028	0.0398876
CG7593	2.63391	0.0102405		CG17839	2.04872	0.000218524
Su(var)2-HP2	2.63137	0.101399		CG13900	2.04585	0.109297
Hel89B	2.62969	0.0632353		egh	2.04584	0.0507035
CG11007	2.61766	0.00153066		CG5726	2.0448	0.260722
Zpr1	2.61733	0.00657835		Dsp1	2.04395	0.10715
Cdk4	2.61594	0.00464945		Pez	2.04042	0.261894
Lcp1	2.61088	6.22764e-05		Lam	2.04035	0.0464743
kar	2.60922	0.0468375		LanB1	2.03859	0.0156953
CG9246	2.60905	0.0118089		CG7029	2.0364	0.176446
yellow-e	2.60863	0.00267598		nct	2.03463	0.0770384
Bap170	2.60174	0.183981		PMCA	2.03059	0.32322
CG11851	2.59895	0.04539		CG9986	2.02998	0.216476
CG12134	2.59756	0.0623906		CG31523	2.02806	0.277415
mod	2.59584	0.00564171		ptr	2.02576	0.194333
CG10973	2.58993	0.00781869		CG3800	2.02545	0.268029
Dis3	2.58978	0.0763497		CG33333	2.014	0.00337726
CG10641	2.58957	0.0162162		SPoCk	2.01382	0.235076
vir	2.58712	0.0824665		mon2	2.01371	0.182947
CG13096	2.58605	0.0208867		CG30440	2.01338	0.223423
CG7741	2.58563	0.108523		puc	2.01223	0.161761
if	2.58305	2.27388e-05		Smox	2.01081	0.390526
KFase	2.58113	0.0096209		Fcp1	2.01008	0.197926
Ranbp9	2.57778	0.000883885		CG42342	2.00908	0.41916
betaTub60D	2.57494	0.000506249		bur	2.00885	0.0670294
Ssrp	2.57433	0.0112994		CG44085	2.00865	0.465316
Mtr3	2.57068	0.00948563		cora	2.00819	0.0644522
GluRIIB	2.56778	0.00363032		lap	2.00699	0.413
Lsp1gamma	2.56704	0.0761575		CG14869	2.00483	0.346821
CG5346	2.5662	0.0391876		CG1142	2.00414	0.0404607
CG6746	2.563	0.0259815		Sbf	2.00367	0.356595
dnk	2.56294	0.0069419		CG5404	2.00345	0.255958
CG14100	2.56231	0.00413382		heph	2.00155	0.19814
CG2909	2.55933	0.0734548		Hr39	2.00017	0.282985
eEF1delta	2.55809	2.22045e-16		bowl	1.9986	0.0555059
nonC	2.55039	0.167565		ns3	1.99649	0.0932196
CG2247	2.55036	0.0313267		CG9636	1.99391	0.221059
Mical	2.5496	0.0984769		Iswi	1.9931	0.199304
ns1	2.54613	0.00547827		arr	1.99235	0.155815
CG6656	2.54489	0.00509705		Cbp80	1.99173	0.0802072
CG4364	2.54305	0.0206682		CG43427	1.99157	0.241224
CG43102	2.54236	0.0995918		Src42A	1.99064	0.230968
Rpb8	2.54233	0.00132106		CG17843	1.99042	0.0732242
CG12177	2.53445	0.000819622		LanA	1.99001	0.0241229
HDAC4	2.53322	0.0268632		CG14478	1.98854	0.194833
CG6928	2.53151	0.0237171		nej	1.98755	0.461891
CG30349	2.53151	0.00703814		cg	1.9865	0.13965
Nup153	2.53016	0.0699311		CG5746	1.9861	0.199249
trx	2.52772	0.0882674		cib	1.98592	0.104977
gp210	2.52629	0.0168292		ppa	1.98463	0.170278
CG13046	2.52186	0.0374852		CG6066	1.98372	0.0693335
Prx6005	2.52124	4.88264e-05		psq	1.98293	0.322296
Peritrophin-A	2.51974	6.03248e-05		CG10062	1.98189	0.378565
Aats-leu	2.51929	0.0250328		Xrp1	1.98048	0.198234
Mes-4	2.51853	0.167977		Ge-1	1.97996	0.257962
csul	2.51826	0.0514113		Hel89B	1.97979	0.0788302
CG4972	2.51678	1.41396e-05		Rlip	1.97823	0.236484
v(2)k05816	2.51382	0.0709178		ssx	1.9781	0.328991
Nup358	2.51375	0.0109299		Kdm2	1.97802	0.229752
alpha-Est10	2.51299	0.0924593		MICAL-like	1.97759	0.16322
ns2	2.51231	0.020522		ncm	1.97671	0.225367
CG18549	2.51135	0.000190294		babos	1.97656	0.0818568
tay	2.50899	0.0307618		CG6928	1.97584	0.235588
mnd	2.5074	0.0495847		Hml	1.97536	0.0467159
CG42708	2.50428	0.000930446		Cad96Ca	1.97478	0.0421165
Jafrac2	2.50121	0.0498704		Dek	1.97331	0.319319
CG5854	2.49865	0.00264554		barc	1.9721	0.0936592
CG43163	2.49602	0.141043		Taf1	1.97191	0.175579
CG3353	2.48866	0.0126383		AP-1sigma	1.97142	0.0806271
CG5656	2.48814	6.31606e-12		CG9864	1.97041	0.00762809
CG7130	2.48444	0.000448655		pgant5	1.97018	0.168405
CG16833	2.4842	0.238669		CG34126	1.96886	0.310723
mld	2.48365	0.144171		CG31368	1.96786	0.417167
CG17107	2.48205	0.0438232		sn	1.96759	0.145215
Mys45A	2.48174	0.0287636		CG7466	1.96747	0.482328
CG33158	2.48129	0.00894665		Hr38	1.96729	0.57959
Smr	2.47338	0.157607		CG30015	1.96534	0.146456
CG9286	2.47267	0.0714927		rg	1.96467	0.398422
Sptr	2.47179	0.0415754		CG43102	1.9646	0.474865
glu	2.46402	0.310073		Cg25C	1.96217	2.49545e-06
Mrp4	2.46293	0.0330231		corto	1.95896	0.392715
clt	2.46193	0.00287717		eater	1.95859	0.201661
gkt	2.46116	0.0526111		mask	1.95693	0.435636
CG9005	2.45916	0.0571115		CG2991	1.95614	0.134805
Zfrp8	2.45893	0.0194248		Su(var)2-HP2	1.95441	0.571328
pic	2.45432	0.000380145		brm	1.95379	0.0613663
CG7638	2.45108	0.0169437		if	1.95351	0.0202244
PH4alphaMP	2.45107	6.7165e-06		fz2	1.95172	0.331772
CG34213	2.45095	0.00326241		H	1.95043	0.516135
CG43131	2.44902	0.13433		CG1815	1.94998	0.393057
disp	2.4484	0.283792		Efa6	1.94995	0.399993
Elp1	2.44779	0.0889831		IntS3	1.94875	0.136463
obst-E	2.44508	0.146683		CG14967	1.9486	0.486773
CG6479	2.44499	0.0777826		Gprk2	1.94837	0.347711
CG30195	2.44453	0.00431509		Sr-CI	1.94759	0.0789788
CG13089	2.44452	0.0341794		CG11897	1.9468	0.182832
CG32241	2.44075	0.190666		CG10211	1.94569	0.0416587
RpIII128	2.43894	0.0496674		cnk	1.94476	0.269719
CG31103	2.43773	5.06635e-06		fwd	1.9445	0.342635
Tom70	2.43211	0.0474146		CG10413	1.94298	0.0183188
obst-A	2.42913	0.00688699		Cnx99A	1.94253	0.000108294
NHP2	2.42875	0.173493		Arf79F	1.94021	0.246328
CG32191	2.42536	0.00173915		sas	1.93917	0.409141
CG7224	2.42402	4.06169e-05		CG10973	1.93826	0.063648
CG17843	2.42356	0.0115518		vkg	1.93777	0.00044892
CG3995	2.42233	0.01053		CHKov1	1.93369	0.054448
Obp28a	2.42139	0.0800083		Hs6st	1.9316	0.160411
CG8257	2.41688	0.00090318		Usp7	1.93134	0.178198
Prp31	2.41356	0.000678532		CG42708	1.93107	0.0674379
l(2)09851	2.41258	0.0175992		CG42724	1.92913	0.340975
CG4670	2.41238	0.013882		CG5873	1.92851	0.0401807
mRpS28	2.41119	7.01922e-05		CG11007	1.92758	0.019839
CG9372	2.41047	0.00839589		CG13917	1.92738	0.281739
CG42259	2.40871	5.26504e-06		enok	1.92418	0.399296
Phm	2.40812	0.0506498		Tig	1.92388	0.014507
Hydr2	2.40749	0.0710926		vvl	1.92359	0.241963
JhI-1	2.40148	0.0321799		N	1.92273	0.313164
CG14332	2.40028	0.0224712		crb	1.92233	0.255424
RanGap	2.39941	0.0403494		CG11399	1.92113	0.302766
Cyp12a4	2.39929	0.0639931		CG7442	1.91988	0.248025
nej	2.39654	0.10203		CG6923	1.91872	0.480301
Mgstl	2.39557	0.108185		ergic53	1.91867	0.0305909
CG9940	2.39398	0.227181		CG30197	1.91636	4.25163e-07
CG16885	2.38284	0.0989881		east	1.9158	0.418984
CG1074	2.3819	0.0695592		lack	1.91326	0.251088
CG7182	2.38185	0.0189564		crol	1.91258	0.242077
CG30069	2.38149	0.00862702		CG31522	1.91254	0.0107304
CG14869	2.37602	0.145536		Cpr11A	1.91251	0.143318
CG42390	2.37391	1.0828e-06		CG6962	1.91215	0.38242
Lon	2.37299	0.0445815		Taf4	1.9119	0.212377
Ndg	2.37175	0		CG6983	1.91184	0.184577
Lcp2	2.36732	0.00626533		simj	1.91152	0.326081
egh	2.3654	0.011664		CG1092	1.9111	0.000281534
CG42239	2.36486	0.000156985		ics	1.91002	0.0529398
Cpr60D	2.36197	0.0802486		wds	1.90901	0.0874866
gammaTub23C	2.36121	0.0013547		GstT2	1.90834	0.0512005
Obp49a	2.357	0.16949		Hsp27	1.90807	0.0599523
hyd	2.3561	0.00465007		slow	1.90682	0.190764
CG7800	2.34982	0.000593482		smt3	1.9041	0.135071
thoc6	2.34968	0.0186361		CG31103	1.90349	1.01726e-06
l(2)k12914	2.34945	3.9968e-14		Ntf-2	1.90325	0.194189
CG5861	2.34845	0.00104238		Sema-1b	1.90208	0.255376
Mco1	2.34825	0.36106		CG8830	1.90087	0.272048
dikar	2.34705	0.0891086		Mes-4	1.89978	0.132732
CG1785	2.34635	0.0707107		HmgD	1.89827	0.00707149
cdc16	2.34555	0.100405		CG5273	1.89821	0.00491798
siz	2.34393	0.135457		heix	1.89744	0.264631
sel	2.3432	0.0028474		Doa	1.89599	0.430832
CG8460	2.343	0.010035		Exp6	1.89541	0.148634
pr	2.34005	3.37562e-07		mys	1.89457	0.263158
eIF-2alpha	2.33879	1.02384e-09		trr	1.89413	0.2643
CG7911	2.33712	0.000404453		Cda5	1.89399	0.477775
Baldspot	2.33642	0.0180154		Nup358	1.89362	0.0748447
usnp	2.33554	4.24165e-05		Ssrp	1.89272	0.0484866
CG6796	2.33545	0.022597		Amun	1.89237	0.140749
Lsp1beta	2.33435	0.102066		Ten-m	1.89221	0.578024
CG4000	2.33407	0.00144774		Mys45A	1.8915	0.2064
Myo61F	2.33367	0.0227689		mop	1.89126	0.31538
CG6498	2.33325	0.0754386		Nplp2	1.89039	0.0777225
Mrtf	2.33264	0.0286439		GV1	1.88774	0.0132553
dbr	2.33106	0.0579393		PEK	1.88718	0.116528
velo	2.33085	0.187896		CG10214	1.88664	0.188064
yin	2.3302	0.00613026		tou	1.88587	0.494282
RpL36A	2.32722	0.057218		Patr-1	1.8855	0.314733
CHORD	2.32681	0.00467099		Rgl	1.88494	0.239695
CG13003	2.32589	0.151418		CG15107	1.88463	0.0993894
Cpr65Av	2.32579	0.000617931		dbr	1.88393	0.376318
CG9302	2.32443	0.0216708		aft	1.88372	0.192155
CG42672	2.32302	0.179857		CG17233	1.8826	0.38083
CG4576	2.32273	0.11184		ed	1.88191	0.375148
mask	2.32271	0.101191		Atg1	1.88157	0.349316
l(3)72Ab	2.32131	0.0102573		CG4972	1.8803	0.0596514
Xpd	2.32068	0.101446		Vps35	1.88028	0.0336292
Snp	2.32036	0.0951854		Tsp42Ee	1.87948	0.0882441
Cnx99A	2.32013	0.000197829		CG1607	1.87823	0.249066
CG40006	2.31877	0.00706284		Mapmodulin	1.87643	0.251052
CG17108	2.31779	0.105909		AP-1gamma	1.87523	0.147452
Elp3	2.31724	0.0390183		CG6091	1.87453	0.242136
Aats-ile	2.31708	0.00165008		CG14291	1.87449	1.75593e-05
Cpr67Fa2	2.31625	0.305146		CG33303	1.8736	2.05039e-05
CG8317	2.31609	9.41e-07		Nipped-A	1.87115	0.63495
Nup133	2.31396	0.0715205		CG13676	1.87111	0.124703
CG8607	2.31361	0.0346938		mthl1	1.87046	0.428683
CG40298	2.31353	0.00344179		CG7845	1.86985	0.208814
CG6972	2.31344	0.0361771		Tep2	1.8695	0.14296
CG13126	2.31069	0.0937687		bsf	1.86827	0.153946
sick	2.30926	0.432636		CG2614	1.86816	0.152123
miple2	2.30892	0.150975		Karl	1.86641	2.67489e-05
CG12056	2.30886	0.00327704		Abd-B	1.86612	0.400374
CycH	2.30739	0.00879113		laccase2	1.866	0.368107
CG6204	2.30629	0.0655742		Mcr	1.86575	0.161116
CG4849	2.30418	0.0609302		pygo	1.8656	0.361046
Nup62	2.30336	0.0260548		CG13384	1.86533	0.0324975
psidin	2.29904	0.0907667		CG3638	1.86532	0.609636
fus	2.29785	0.228407		CG3036	1.86519	0.00895103
CG6236	2.29702	0.00716226		Top2	1.86519	0.161486
CG8891	2.29682	0.00150745		Csk	1.86413	0.288299
CG18519	2.29623	0.00310446		CG14275	1.86409	0.0649415
CG8036	2.29428	0.0119231		CG1513	1.86235	0.164507
CG9376	2.29377	0.00997269		flfl	1.86231	0.381947
CG14253	2.29362	0.182174		ovo	1.86194	0.360581
mRpL46	2.29281	0.000879671		drpr	1.86158	0.080156
gig	2.29197	0.0766074		JIL-1	1.8602	0.252341
CG32441	2.28658	5.41059e-06		wge	1.85978	0.252344
CG2926	2.28607	0.145635		CG3164	1.85905	0.200553
elB	2.28591	0.0804711		aux	1.85901	0.217184
Cpr78Ca	2.28573	0.00800972		CG11970	1.85867	0.427886
CG42669	2.28529	0.0756352		CG1344	1.85826	0.179746
Cht3	2.2851	3.51195e-06		rictor	1.85801	0.30487
conv	2.28287	0.0211812		Vps13	1.85764	0.123633
CG32249	2.28159	0.00276721		kug	1.85651	0.667757
ckd	2.28102	4.70345e-08		CG17912	1.85623	0.277434
RpL7-like	2.27937	0.0366399		ebi	1.85586	0.0802159
CG16912	2.2791	0.00442883		CG8949	1.85264	0.431903
Mocs1	2.27746	0.0486416		foi	1.85229	0.168285
Pdk1	2.27697	0.00474245		CREG	1.85193	0.00379489
CG15168	2.27581	0.000539625		P58IPK	1.85165	0.0233499
geminin	2.27575	0.00629466		CG6905	1.85111	0.140796
RpII140	2.27566	0.00194125		Cyp6d4	1.85104	0.167457
dl	2.27506	2.50778e-06		Mrp4	1.85091	0.353205
CG32104	2.27271	0.223694		cno	1.84994	0.62976
CG2918	2.27136	0.000897924		CG8257	1.84906	0.11734
CG13893	2.27014	0.0339016		CG9940	1.84851	0.400248
Gpo-1	2.26567	2.46971e-11		NK7.1	1.84601	0.387129
skd	2.26506	0.127118		CG11345	1.84579	0.0175799
hang	2.26458	0.17442		CG2247	1.84541	0.314778
thoc5	2.26411	0.0132201		CG2926	1.84507	0.449439
Nup205	2.26383	0.10416		SP1029	1.84387	0.138605
Bub3	2.26163	0.00405434		Acn	1.84371	0.0554296
fat-spondin	2.25857	0.0366007		koi	1.84292	0.182246
CG9581	2.25742	0.00116413		CG33123	1.84283	0.306159
CG33178	2.25205	0.274944		Piezo	1.84282	0.355355
Trap1	2.24926	0.0619912		dsd	1.84228	0.420434
CG11092	2.24798	0.0302413		ome	1.84207	0.402627
RpL32	2.24719	7.06985e-05		kuz	1.83944	0.591013
CG6672	2.24593	0.0251309		Not1	1.8394	0.348275
MRP	2.24146	0.000210571		CG10960	1.83844	0.044888
Mekk1	2.2414	0.139655		CG5608	1.83782	0.27795
JTBR	2.23986	0.000728556		CG8290	1.83754	0.523711
mbc	2.2396	0.22752		mld	1.83751	0.467527
CG33303	2.23771	1.53465e-06		pic	1.83681	0.0303081
CG13667	2.23672	0.0807654		Fim	1.83657	0.173639
CG10189	2.23667	0.0552884		La	1.83635	0.00165002
CG11854	2.23644	0.0349192		scrib	1.83631	0.417213
CG31075	2.23439	0.00120803		shot	1.83524	0.381225
Nlp	2.2343	0.00248303		form3	1.83413	0.363255
CG13188	2.23377	0.0404816		Ptp69D	1.83404	0.514591
CG3792	2.23086	4.13919e-06		grh	1.83381	0.156254
cindr	2.23056	0.200891		CG42390	1.83374	0.295175
Nup98-96	2.2279	0.0210482		rogdi	1.83368	0.203417
CG10226	2.22643	0.0768964		CG3408	1.83338	0.111345
l(2)37Bb	2.22479	0.000501676		CG10417	1.83302	0.132605
CG4928	2.22416	0.00071414		CG14906	1.83247	0.201942
trr	2.22177	0.182553		aPKC	1.83208	0.357865
CG5397	2.22166	0.0766163		sbr	1.83137	0.142146
mr	2.22046	0.105105		Chro	1.83076	0.123206
Pmp70	2.2197	0.0223719		Aef1	1.83027	0.359738
CG10936	2.21955	0.00877035		CrebB-17A	1.83001	0.250502
CG5866	2.21908	0.0960138		tai	1.82995	0.304819
cdc2rk	2.21866	0.102647		CG16940	1.82879	0.180822
cm	2.21745	0.0231769		CG7456	1.82797	0.104444
serp	2.21603	0.00126753		Fs(2)Ket	1.82656	0.368438
CG14222	2.21587	0.000126424		rok	1.82643	0.394499
CG1969	2.21566	0.0396923		dap	1.82633	0.251659
GstD1	2.21475	4.9209e-10		CG1347	1.82555	0.338336
wge	2.21336	0.132181		NUCB1	1.82522	0.14135
CG42863	2.21107	0.0624551		Cpr92F	1.82508	2.16887e-06
CG3501	2.21082	0.00061018		Sec16	1.82446	0.197092
sog	2.20517	0.00155345		stv	1.82354	0.0147054
CG9706	2.20451	0.188083		Apc	1.82308	0.4971
Caf1	2.20233	0.0125408		RhoGEF2	1.82201	0.246696
CG9427	2.20161	0.0577551		CG12499	1.82183	0.471014
CG3209	2.20142	0.000662358		pwn	1.82163	0.116989
pea	2.20131	0.0948263		CG10395	1.82135	0.290815
Pgd	2.19877	0.00137559		ear	1.82101	0.411412
CG7288	2.19678	0.0300191		tho2	1.82077	0.199644
CG7262	2.19677	0.0835448		CG42672	1.82052	0.370968
verm	2.19656	0.129886		fus	1.81981	0.204578
CG3226	2.19603	9.30577e-05		Aats-ile	1.81975	0.35654
GstS1	2.19367	0.0208784		dally	1.81927	0.145586
CG3505	2.19354	0.0124501		CG30118	1.81863	0.47736
mspo	2.19346	0.0091312		Df31	1.81841	0.086003
Papss	2.19311	0.197124		Gld	1.81772	0.301557
Upf1	2.19189	0.0188295		CG4645	1.81741	0.104141
CG9007	2.19151	0.25351		CG8176	1.8146	0.14284
CG9782	2.19083	1.10366e-05		HtrA2	1.81394	0.170743
CG2076	2.19074	0.00150017		IntS8	1.81362	0.293419
CG4901	2.19041	0.0769996		Tif-IA	1.81352	0.226354
PTP-ER	2.19016	0.189076		egr	1.81351	0.291859
CG11377	2.1899	0.0422099		CG8398	1.81337	0.369573
CG10211	2.18946	4.87042e-06		Edem1	1.81335	0.101259
CG11670	2.1878	0.0441457		dm	1.81288	0.436103
CG11337	2.18409	0.174544		Skp2	1.81266	0.191774
Pex1	2.18312	0.0452644		CG10077	1.81245	0.115116
CG5525	2.18265	0.000500001		Smg5	1.81171	0.154871
Gal	2.18223	0.0483618		CG14332	1.81129	0.0340451
CG3534	2.18181	0.135559		msps	1.81012	0.2573
CG33333	2.18038	0.00512022		Cul-4	1.80925	0.122761
CG9643	2.18021	0.00157304		CG1910	1.80819	0.11401
CG10953	2.17952	0.386806		Msp-300	1.80736	0.411542
RpS27	2.1781	0.00266873		ds	1.8073	0.611887
CG17565	2.17782	0.0123609		blot	1.80631	0.0163322
Prp8	2.17602	0.0328916		csw	1.80623	0.511396
CG2021	2.17536	9.68309e-05		drd	1.8057	0.268148
GstE11	2.17503	0.0300752		Gclc	1.80548	0.219773
Efa6	2.17467	0.220955		cv-c	1.80521	0.331865
GstO1	2.17381	0.0204859		CrebA	1.80405	0.26482
CG33123	2.1729	0.0110139		Ncc69	1.80385	0.0381644
CG5273	2.17117	9.04398e-07		Cdep	1.80301	0.461663
asf1	2.17019	0.00992251		Nedd4	1.80235	0.271376
CG2025	2.16922	0.00734928		CG4511	1.80168	0.308525
whd	2.16894	2.31564e-06		CG3542	1.80094	0.206422
CG9527	2.16866	0.0672577		CG12814	1.80088	0.0515149
CG2976	2.16777	0.000677276		SrpRbeta	1.80014	0.136637
CG32138	2.16732	0.109412		l(2)s5379	1.79959	0.0905869
vari	2.16462	0.049355		Gli	1.79891	0.194045
beg	2.16371	0.0184391		Nup54	1.79815	0.184359
Nmd3	2.16322	0.045519		prominin-like	1.79804	0.258487
AcCoAS	2.1631	0.08166		Sfmbt	1.79715	0.343162
spri	2.16217	0.473287		CG11448	1.79707	0.171297
Drak	2.16093	0.277252		shg	1.79578	0.36497
CG10062	2.1601	0.1979		Bap170	1.79476	0.33388
Nup75	2.15601	0.00567435		Tl	1.7944	0.307784
l(2)k05819	2.15358	0.0882023		CG8378	1.79397	0.151354
Oga	2.15332	0.0719136		spen	1.79358	0.575452
GstD10	2.1524	0.255289		Ndg	1.79356	5.90621e-06
Ts	2.14954	0.120904		CG11807	1.79344	0.214798
CG10673	2.14875	0.00388318		l(3)72Ab	1.79336	0.2131
blot	2.14656	0.15253		CG9005	1.79244	0.0750892
Tif-IA	2.14429	0.0131314		CG7371	1.7916	0.1255
Toll-7	2.14251	0.309442		HDAC4	1.79123	0.161867
CG2061	2.14158	0.0752826		LKR	1.79117	0.0648975
CG8370	2.14127	0.125227		Asx	1.79075	0.608619
gk	2.14024	0.00934221		Dlic	1.78913	0.271119
CG8860	2.14011	0.00029642		dmGlut	1.78859	5.03707e-05
CG12608	2.13789	0.102473		Psi	1.78856	0.319535
CG2982	2.13738	0.006361		Fps85D	1.78848	0.119041
CG8801	2.13621	0.18096		Scamp	1.78757	0.067044
ptr	2.13475	0.126898		pps	1.78722	0.229549
Hmgs	2.13446	0.0656606		rin	1.78575	0.329161
Reg-5	2.13385	0.00281823		CG4853	1.78541	0.186735
Fas2	2.13311	0.126284		CG11092	1.78328	0.12875
CG7720	2.13247	0.133804		Cdc27	1.78293	0.181348
RpL31	2.13121	0.0072767		CG9312	1.78106	2.76358e-06
CG10674	2.13108	0.021476		sec10	1.7807	0.273172
cv-c	2.13097	0.119534		CG2976	1.77954	0.00100368
stc	2.13033	0.141642		Pxn	1.77944	0.000491566
Nipped-A	2.13028	0.0911784		HERC2	1.77918	0.457861
CG9449	2.12541	0.0143796		CycD	1.7791	0.18626
CG7839	2.12133	0.205644		scny	1.77754	0.0887686
CG10688	2.1198	0.00113733		CG9086	1.77668	0.258828
Pi3K68D	2.11976	0.265588		pain	1.77636	0.123586
l(2)not	2.11932	0.020821		polybromo	1.77632	0.223777
CG10426	2.11883	0.0636611		CG14614	1.77564	0.26133
alpha-Man-Ib	2.11799	0.0254115		pnut	1.77404	0.0169961
CG3036	2.1179	0.0380364		CG12004	1.77349	0.0753996
GstD2	2.11742	0.0382888		CG17082	1.77339	0.0878452
CG8605	2.11546	0.099217		inaE	1.77327	0.344527
Cad96Ca	2.11316	0.213623		sdk	1.77292	0.503323
dUTPase	2.11275	0.0706965		l(2)k05819	1.7725	0.126469
Tsp42Ek	2.11273	0.0050669		tnc	1.77164	0.698141
CG11555	2.11245	0.00167793		CG9104	1.77161	0.0634408
SmB	2.11135	0.000251948		gammaTub23C	1.7716	0.102785
Pex16	2.11028	0.0299117		sax	1.77147	0.188658
CG15343	2.10973	0.0248461		CG32138	1.77105	0.120245
Pop2	2.1093	5.41192e-05		msk	1.77103	0.260226
pygo	2.10877	0.189537		Tsp66E	1.77064	0.0361126
obst-B	2.10836	0.00629199		CG14222	1.77052	0.157463
CG7878	2.10797	0.00535516		Sir2	1.77011	0.216152
laccase2	2.10667	0.0203083		Su(z)12	1.7701	0.204872
CG7519	2.10629	0.00188936		CG8451	1.76912	0.306312
tou	2.10626	0.20362		Vha68-2	1.76886	0.0267644
Sym	2.10591	0.110311		Sra-1	1.76861	0.189087
CG16940	2.10556	0.0676317		Atet	1.76846	0.360407
Msp-300	2.10273	0.307581		dre4	1.76808	0.107378
O-fut1	2.10148	0.0364083		CG3363	1.76758	0.532577
CG3376	2.10126	0.443018		inc	1.76673	0.215067
rictor	2.10096	0.239302		caps	1.76654	0.127759
CTPsyn	2.1007	0.041026		CG12945	1.76547	0.108022
pot	2.09993	0.00367854		CG12547	1.76391	0.191176
CG5036	2.09854	0.151309		CG9246	1.76357	0.119872
CG4610	2.09832	0.115062		CG11851	1.76356	0.211698
Dpit47	2.09813	0.0291063		Aats-cys	1.7633	0.0413761
CG30440	2.09734	0.169031		Bruce	1.76237	0.338378
Smu1	2.09719	0.0413336		Su(var)2-10	1.76222	0.252411
CG1518	2.0965	0.00829981		CG18812	1.7618	0.0875677
Nelf-A	2.09596	0.176892		CG12129	1.76176	0.099656
Cht6	2.09565	0.0729109		lft	1.76134	0.00796317
CG2794	2.09562	0.12958		E(Pc)	1.76051	0.487555
Alh	2.09416	0.280151		CG13096	1.75965	0.0871639
RnrS	2.09328	0.0809209		whd	1.75922	0.0285043
Cpr11A	2.09197	0.0598752		row	1.75909	0.261466
Gfat2	2.09192	0.0262092		CG1443	1.75895	0.000265321
ttm50	2.0915	0.0145683		Reps	1.75815	0.303193
CG11899	2.09068	0.0125127		Cont	1.75676	0.222719
CG31547	2.08782	0.21996		CG3376	1.75541	0.375821
Tep3	2.0876	0.033156		CaMKI	1.75437	0.198119
Pxd	2.08734	0.0113373		CG31635	1.75328	0.530509
CG13807	2.08703	0.000826187		Drak	1.75296	0.313953
CG2767	2.08661	4.81222e-06		E2f2	1.75247	0.0613106
CG11321	2.0864	0.122436		l(2)gl	1.75192	0.214503
CG11448	2.08628	0.233487		CG33145	1.75118	0.290503
Ctr1A	2.08355	0.0370596		CG2641	1.75033	0.119297
Dad	2.08235	0.182081		CG2493	1.75009	0.00242335
Lsp1alpha	2.08161	0.145799		CG1399	1.74941	0.419498
mRpS29	2.08119	0.0325254		Aats-arg	1.74768	0.237808
N	2.08081	0.132127		Atpalpha	1.74723	0.00108481
CG7466	2.08041	0.195093		pcx	1.74584	0.647404
Nrx-IV	2.07725	0.011755		l(2)NC136	1.74541	0.174283
CG9536	2.07704	0.0677903		Sik3	1.74512	0.447233
mRpS17	2.07687	0.0233469		mtd	1.74494	0.182226
MED27	2.07586	0.00455442		Mad1	1.74399	0.305819
Fas3	2.07585	0.138111		sec24	1.74335	0.12097
CG5190	2.07576	0.0670271		CG12272	1.74322	0.377504
l(3)mbn	2.07472	6.18143e-05		mub	1.74269	0.523911
Apc	2.07458	0.118602		krz	1.74238	0.384034
Mad1	2.07403	0.141673		MRP	1.74227	0.315053
CG33232	2.07311	0.0478778		18w	1.74163	0.466064
CG9911	2.07265	0.000275431		Pak3	1.74127	0.424398
Pde6	2.0708	0.427306		gig	1.74119	0.334754
HDAC6	2.07078	0.255113		gho	1.74068	0.0296883
CG11655	2.067	0.0837678		tkv	1.74062	0.169755
Ect4	2.06509	0.0182934		snama	1.7394	0.433964
Ten-m	2.06476	0.0618052		CG30349	1.73893	0.105913
CG15019	2.06398	0.0515503		CG13893	1.7389	0.153791
CG6453	2.06332	0.00607534		msl-1	1.73878	0.479813
SrpRbeta	2.06274	0.00771237		CG3967	1.73738	0.0814803
stv	2.06221	0.0511489		mp	1.73724	0.446669
CG6550	2.06103	0.0684552		CG1902	1.73719	0.00953418
Rm62	2.06095	0.0101025		Nmdmc	1.73696	0.0214287
CG11999	2.06088	3.69742e-05		lectin-28C	1.73689	1.54052e-06
grass	2.06075	0.0488413		bcn92	1.73667	0.189178
CG11107	2.06001	0.0155252		mew	1.73618	0.243699
CG31142	2.05932	0.00435048		CHORD	1.73582	0.0339933
sec63	2.0592	0.00604286		ast	1.73547	0.351422
CG14805	2.0591	0.0305794		CG10444	1.73541	0.296997
alpha-Est5	2.05832	0.0997516		CG8552	1.7351	0.302286
CG32448	2.05725	0.0159999		h	1.73489	0.303777
CG3630	2.0558	0.0284119		Topors	1.73474	0.396236
CG6045	2.05556	0.000297742		Fic	1.73435	0.112564
foi	2.0532	0.230587		fu2	1.73431	0.293052
wds	2.05236	0.125314		E2f	1.73397	0.097212
Gasp	2.05162	0.0671569		CG12316	1.73327	0.519165
TfIIFbeta	2.05133	0.0869992		ns1	1.7331	0.132396
CG1603	2.05048	0.268447		disp	1.73289	0.362501
CG9572	2.05034	0.00196863		Pde6	1.73285	0.236019
mRpL33	2.05027	0.000100863		CG14132	1.73257	0.302073
His2Av	2.04933	0.0430005		schlank	1.73133	0.0976679
CG6962	2.04911	0.142572		Hrb98DE	1.73127	0.174666
Spt-I	2.0491	0.0232939		isoQC	1.73119	0.182145
CG17834	2.04908	0.150326		CG32241	1.73079	0.492623
Droj2	2.04827	0.0156546		HIP-R	1.73032	0.164744
Sod3	2.04802	0.00291364		Ack-like	1.72919	0.403912
CG33228	2.0477	0.00692381		CG15817	1.7287	0.336639
CG13900	2.04661	0.224008		Sply	1.72868	0.0119171
CG10470	2.04614	1.62644e-07		Trf4-1	1.72838	0.423801
px	2.04546	0.244096		Pp1-87B	1.72656	0.0686623
Rpb5	2.04491	0.00919957		Pi4KIIalpha	1.72635	0.1707
Nrg	2.04361	0.00016275		mRpL32	1.72616	0.0425744
mRpL32	2.04313	0.0162679		CG43163	1.726	0.200142
Dhpr	2.04229	0.000304553		CG8677	1.72483	0.501705
CG1840	2.04165	0.0509134		hppy	1.72434	0.465106
Ncc69	2.03866	0.0728355		chas	1.72429	0.104018
CG3328	2.03783	0.121497		Fas3	1.724	0.109903
atms	2.03762	0.0574945		TfIIFbeta	1.72386	0.164183
svr	2.03757	0.154368		rho-4	1.72351	0.0461303
Prestin	2.03742	0.0104231		Cand1	1.72345	0.0375841
CG5604	2.03726	0.0125162		CG5656	1.72335	0.000117643
ken	2.03712	0.253458		scf	1.72306	0.000110642
ste14	2.03687	0.0488042		CG11961	1.72304	0.150235
CG9922	2.03513	0.000348049		Aac11	1.72212	0.278881
Nbr	2.03482	0.152099		kar	1.72087	0.0119206
Eip55E	2.03399	3.66132e-05		crp	1.72069	0.483458
gho	2.03384	0.00661123		su(Hw)	1.72017	0.18174
CG8184	2.03319	0.13144		Aats-leu	1.71964	0.256844
pnut	2.03244	0.121291		R	1.71914	0.0139733
CG10417	2.03194	0.000439061		CG6966	1.71906	0.154027
CG17272	2.03125	0.00188123		Dys	1.71905	0.589818
Tango4	2.03066	0.0842243		CG4030	1.71803	0.256475
CG3107	2.02914	0.00139813		Abi	1.71713	0.115737
enok	2.02871	0.140786		CG3680	1.71639	0.105086
Obp83g	2.02854	0.319059		Spt-I	1.71602	0.0220731
mRpL38	2.02849	0.00902396		ver	1.71598	0.154587
CG9336	2.02757	0.000546849		Gef64C	1.71557	0.131908
CG43427	2.02708	0.00204084		bsk	1.71518	0.0515446
crb	2.02642	0.194627		CG9990	1.71434	0.231502
Vha68-2	2.02616	1.9353e-07		CG12104	1.71432	0.111982
lft	2.02518	0.0863829		CG12121	1.71388	0.0546269
trol	2.02516	0.0661017		Akt1	1.71337	0.400648
CG8060	2.02467	0.14881		eEF1delta	1.71293	0.140835
sgl	2.0233	0.225688		pkaap	1.71284	0.152188
CG9864	2.02241	0.0801683		CG7564	1.7128	0.247594
HERC2	2.02185	0.347692		Picot	1.71102	0.161616
ERp60	2.02165	8.74058e-09		CG15099	1.71086	0.234418
garz	2.02135	0.123843		CG13003	1.7108	0.1384
CG15735	2.0203	0.00186705		CG5757	1.71065	0.176926
jar	2.01906	0.0759126		CG14646	1.70969	0.188714
Upf2	2.01898	0.181593		Hem	1.70948	0.151783
CG2126	2.01802	0.0687029		tamo	1.70902	0.166199
rtGEF	2.01687	0.103175		sda	1.70898	0.297112
HmgD	2.01602	0.170196		Droj2	1.70815	0.0294558
CG4933	2.01502	0.0128836		tgo	1.70795	0.341311
CG12773	2.01487	0.109582		CG42835	1.70783	0.0748673
CG4751	2.01285	0.19197		UbcD2	1.70757	0.075578
CG8398	2.0122	0.123437		CG7956	1.70647	0.465059
Nap1	2.01208	0.0612932		spas	1.70645	0.303222
T-cp1	2.00966	9.15066e-06		CG7402	1.70642	0.196696
CG4068	2.00956	0.227444		AIF	1.70637	0.276304
Int6	2.00857	8.86818e-06		CG4119	1.70611	0.18526
CG7011	2.00807	0.0777486		Baldspot	1.70566	0.00119719
Gs2	2.00802	3.06809e-09		Nsun2	1.70481	0.209023
CG8297	2.00763	0.000314919		Csp	1.70479	0.0959644
GstO3	2.00738	2.29368e-10		BRWD3	1.70402	0.282677
Lam	2.00703	0.0630602		Mtr3	1.70393	0.104235
CG6509	2.00695	0.095744		CG8184	1.7028	0.377536
tyf	2.00625	0.111516		CG17646	1.70258	0.0505972
Cpr100A	2.00612	0.011305		Ripalpha	1.70244	0.331024
ced-6	2.00299	0.0302005		LBR	1.70242	0.369628
l(2)05714	2.00224	0.0526408		CG11550	1.70227	0.389467
mthl4	2.00216	0.0364165		CaBP1	1.70196	0.00287195
CG6769	2.00138	0.00967847		dbo	1.70185	0.353846
Hsc70-3	2.00053	6.5672e-07		CG15220	1.70172	0.000162111
mew	2.00023	0.21269		btsz	1.70144	0.327996
scaf	1.99996	0.208951		exba	1.70073	0.304496
mbf1	1.99635	0.0413695		Fak	1.70068	0.442643
Nha1	1.99565	0.0126835		Hydr2	1.70031	0.286226
Atet	1.99436	0.321424		CG10082	1.69994	0.26737
sbb	1.99393	0.177435		ATPCL	1.6998	0.0798328
corn	1.99386	0.164594		CG17337	1.69939	0.000108564
CG8078	1.9937	0.062784		knk	1.69895	0.0587376
IntS9	1.99369	0.0912567		CG5604	1.69888	0.1712
CG2943	1.99348	0.00269767		ced-6	1.69838	0.000166848
CG11529	1.9924	0.152552		MTA1-like	1.69817	0.289912
eas	1.99199	0.261795		CG7028	1.69757	0.307574
U2A	1.98821	0.0772527		CG12608	1.69744	0.120061
CG10576	1.9879	0.00353173		l(2)k01209	1.69742	0.106268
CG10778	1.98754	0.0240374		jim	1.69627	0.418395
CG10418	1.98738	0.00346037		Prestin	1.69415	0.102382
alt	1.98664	0.0041366		CG3630	1.69378	0.135182
CG7033	1.98587	1.86587e-05		CG4747	1.69298	0.0257668
NUCB1	1.98509	0.000107753		GstD9	1.69286	0.0317893
CG14722	1.9845	0.0212999		Hydr1	1.69265	0.297795
CG6287	1.98398	0.115757		Caf1	1.69264	0.00985437
AnnX	1.98358	0.0717899		CG32082	1.6922	0.262859
REG	1.98321	0.000229497		CG2316	1.69184	0.166268
CG42327	1.98296	0.304509		CG1832	1.69136	0.138981
CG17839	1.98282	0.00014134		DnaJ-1	1.69133	0.0226179
CG6983	1.98274	0.232078		thoc5	1.69062	0.25899
dlp	1.98208	0.208805		Prp8	1.68975	0.136364
Jafrac1	1.98175	0.0839467		CG2691	1.68957	0.269177
CG42249	1.98119	0.230996		CG3634	1.68932	0.182442
MED14	1.98101	0.181246		Dcp2	1.68907	0.401266
Anxb11	1.98059	5.21475e-06		Cht3	1.68848	0.0849342
CG8306	1.98048	1.25093e-05		CG4751	1.68829	0.3107
Lac	1.98015	0.00880498		Myd88	1.68811	0.0588513
CG2064	1.97933	0.0417642		Nup214	1.68679	0.287239
CG6145	1.97913	0.15154		l(2)09851	1.68617	0.104938
CG14749	1.97912	0.288699		pinta	1.686	0.0329319
CG34183	1.97839	0.0299331		Dhc64C	1.68587	0.226186
CG12360	1.97776	0.140149		nocte	1.68552	0.235977
CG34396	1.97732	0.00649636		Upf2	1.68508	0.307037
CG5873	1.97675	0.0188398		CG42394	1.68506	0.138826
CG10214	1.97555	0.00922984		Hmt4-20	1.68426	0.271902
CG12129	1.97525	0.00320075		step	1.68422	0.394855
vir-1	1.9746	0.126735		CG6509	1.68392	0.309382
CG7099	1.97448	0.380397		ck	1.68352	0.554366
d4	1.97437	0.0124016		CG3409	1.6834	0.283979
Taf5	1.97436	0.050649		mgl	1.68327	0.434912
Mct1	1.97395	0.29174		Mitf	1.68265	0.329436
Rbf	1.97286	0.200026		Tao	1.68226	0.50097
CG14215	1.97247	0.351287		lig	1.68225	0.0563119
CG14646	1.97229	0.0192377		CoRest	1.68201	0.206944
loj	1.97165	0.00305512		Rip11	1.682	0.0216047
Edg91	1.97068	0.0379274		emp	1.68152	0.251834
CG17646	1.96978	0.165797		vsg	1.6814	0.238309
RhoGAP15B	1.96878	0.268984		Ranbp21	1.6808	0.274643
CG30421	1.96787	0.328199		CG4266	1.68022	0.110324
GstE3	1.96737	0.0277796		IntS11	1.68012	0.0588414
CG7837	1.96734	0.25512		pea	1.67993	0.301753
lack	1.96615	0.179348		Papss	1.67962	0.224345
ncd	1.96573	0.265148		kst	1.67932	0.518739
Taf13	1.96559	0.0015687		Hop	1.67912	0.00278177
Jupiter	1.96544	0.0810768		crq	1.67878	0.010203
Plod	1.96527	1.05803e-05		Tom70	1.67836	0.356252
Ire1	1.96516	0.09866		yin	1.67832	0.196833
qsm	1.96503	0.0609764		CG8188	1.67807	0.490126
CG4288	1.965	0.158486		Cap	1.67754	0.358378
ldlCp	1.96489	0.17005		Taf5	1.67741	0.185771
Aldh-III	1.9642	0.00167457		Rbf	1.67702	0.1158
prtp	1.96382	0.000395038		CG8239	1.67663	0.200387
CG33978	1.96368	0.0598136		CG6567	1.67632	0.0460992
CG14949	1.96287	0.350052		l(3)76BDm	1.67601	0.311129
CG8369	1.96285	0.0379045		mnd	1.67594	0.380547
Cyp313b1	1.96283	0.0694832		Use1	1.67508	0.150372
Tis11	1.9625	0.173058		app	1.67419	0.527697
P32	1.96197	0.13549		RpII140	1.67398	0.0876538
Tbp	1.96133	0.0997459		CG9451	1.67377	0.189301
tst	1.96089	0.107502		Duox	1.67357	0.0744362
CG15021	1.96003	0.0210309		CG17841	1.67317	0.071188
GluRIIA	1.96002	0.0247048		CG7741	1.67308	0.45276
grh	1.95981	0.109239		Map205	1.67307	0.270273
DIP1	1.95966	0.0102105		Ir	1.67286	0.266924
rtv	1.95916	0.0351504		CG10353	1.6721	0.179391
Df31	1.95886	0.000412691		Pop2	1.67159	0.0469941
Nmdmc	1.95782	0.0102451		Pex1	1.67088	0.308191
Pcaf	1.95776	0.00227716		alpha-Est9	1.67061	0.156026
CG5789	1.95741	0.217582		kel	1.67055	0.130021
Karybeta3	1.95667	0.0048427		Act5C	1.66995	0
ast	1.95617	0.22787		CG7911	1.66994	0.207341
Cyp6d2	1.956	0.00472315		CG8090	1.66955	0.164975
smid	1.95535	0.0105707		CG1951	1.66947	0.344027
CG10565	1.95446	0.0172582		Fur2	1.6694	0.206414
Art1	1.95444	0.00561044		DIP2	1.66909	0.475039
CG8067	1.95373	0.057736		Nup62	1.66897	0.11048
Hex-A	1.95371	0.00137851		tws	1.66853	0.415161
CG3301	1.95237	0.451987		CG15168	1.66821	0.00237971
CG31121	1.95234	0.276804		CG2909	1.66819	0.329346
CG3033	1.95186	0.0795126		CG9318	1.66812	0.00974248
CG3184	1.95165	0.176802		Tie	1.66749	0.494458
CG6178	1.95103	0.202569		CG2943	1.66711	0.0276144
mRpL52	1.95096	0.0169312		alpha-Man-Ib	1.66691	0.137548
pio	1.95085	0.00171305		CG12818	1.66643	0.237603
CG7778	1.95039	0.00529388		Rat1	1.66592	0.356341
CG42533	1.94995	0.166454		twin	1.66569	0.264183
betaTub56D	1.94961	1.00882e-10		br	1.66509	0.139701
mthl3	1.94959	0.0443179		CG7878	1.66492	0.0875441
CG9691	1.94957	0.00755719		CG14722	1.66459	0.178179
ry	1.94928	0.404927		CG13082	1.66405	0.117689
gammaCop	1.94924	0.00398317		Dg	1.66401	0.509982
CG11208	1.94867	0.049755		sxc	1.6638	0.248262
spoon	1.94794	0.0981811		Nat1	1.66375	0.0379839
Arc2	1.94759	5.23341e-05		Myo10A	1.66329	0.416895
CG5270	1.9472	0.34485		CG15308	1.66328	0.0299481
Spp	1.94533	0.0190114		Ugt	1.66317	0.0955937
tweek	1.94496	0.241979		CG7638	1.66257	0.0309394
CG16884	1.9446	0.0029793		PTP-ER	1.66246	0.3397
tex	1.94434	0.0679653		Dh44-R2	1.66203	0.292326
CG42593	1.94423	0.0542301		CG32104	1.66156	0.442941
CG8001	1.94388	0.146467		CanA-14F	1.6612	0.368685
Upf3	1.94388	0.113225		CG43736	1.66098	0.486348
b	1.94367	0.051557		wapl	1.66097	0.323687
RnpS1	1.94331	0.0400488		CG9782	1.66037	0.0584634
crol	1.94318	0.0232032		CG6767	1.66022	0.404028
l(3)76BDm	1.94285	0.116504		kis	1.65996	0.526365
tho2	1.94257	0.0949681		Su(var)3-7	1.65986	0.379807
CG6191	1.94235	0.023052		Stlk	1.65974	0.229692
Cda4	1.94156	2.84692e-07		TfIIFalpha	1.6592	0.0441918
Dgkepsilon	1.94036	0.16696		Hrb87F	1.65865	0.0329179
CG17841	1.93976	0.122335		Stat92E	1.65859	0.207288
fdl	1.93968	0.0490307		CG33970	1.65858	0.278707
grk	1.93918	0.0217529		CG3651	1.6585	0.244753
DhpD	1.93782	0.0216858		CG1603	1.65831	0.426803
row	1.93768	0.103165		Pmp70	1.65826	0.0495138
CG1299	1.93736	0.00723794		lva	1.65825	0.216906
Gp93	1.93711	1.25725e-06		CG4825	1.65747	0.1236
CG32333	1.93616	0.162321		Rapgap1	1.65736	0.662452
Psf3	1.93584	0.0775984		CG5346	1.65707	0.0352834
ste24a	1.93559	0.000305395		TM9SF4	1.65661	0.0681788
Hmu	1.9344	0.000251623		CG32249	1.65653	0.300507
Golgin84	1.93439	0.0781632		CG11486	1.65607	0.10096
CG4733	1.93416	0.0250284		dock	1.65563	0.314771
stai	1.93405	0.15457		vimar	1.65492	0.446217
Ostgamma	1.93402	0.000105782		CG9286	1.65476	0.078355
CG10200	1.93362	0.0116823		CG16892	1.65436	0.133169
Ptp10D	1.9332	0.116122		CG8312	1.6541	0.0585797
CG6841	1.93263	0.0598197		Mes4	1.65367	0.139937
CG8239	1.9321	0.0378232		CG9992	1.65359	0.13581
Manf	1.93202	0.000478852		lic	1.65339	0.0652542
drpr	1.93166	0.0278816		CG30195	1.65325	0.0231738
CG9932	1.93159	0.0131821		Gs2	1.6524	0.00024619
Ef1alpha48D	1.93152	4.34248e-05		Vha16-1	1.65227	0.0531836
mRpL16	1.9312	0.00450485		Ranbp9	1.65214	0.131827
Gclc	1.93083	0.0884642		Nup205	1.65209	0.273964
Cog7	1.93055	0.0716256		CG11241	1.65198	0.0118622
YL-1	1.92983	0.0255036		g	1.65173	0.47246
rumi	1.92862	0.165874		Arf51F	1.65149	0.400701
Hsc70-4	1.92833	0.0115502		CG8460	1.65118	0.016752
Mes4	1.92784	0.0309568		CG2972	1.65101	0.0798468
Alk	1.92755	0.0968991		mbo	1.65097	0.239326
Ack-like	1.92717	0.283209		GluRIIB	1.65082	0.478259
mRpS18C	1.92713	0.0816451		Myo61F	1.65071	0.113636
Pu	1.92701	0.00180546		Manf	1.65045	0.0057822
CG17282	1.92654	0.0164742		mnb	1.64981	0.331477
CG31475	1.92616	0.163345		Eip74EF	1.64965	0.197101
Der-1	1.9257	0.00218766		CG5521	1.64945	0.44529
CG7970	1.92535	0.00990224		Dref	1.64943	0.229199
Aats-tyr	1.92533	0.00213961		Rala	1.64938	0.284861
CG5946	1.92532	0.0578448		SP2637	1.6487	0.0658351
Bin1	1.92389	0.00938032		Arpc2	1.64861	0.00404898
CG7900	1.92386	0.0230643		CG5397	1.64852	0.003554
Hsp60	1.92257	0.183595		d4	1.64747	0.0074413
Sce	1.92254	0.0602721		CG13126	1.64725	0.354798
CG1443	1.92226	0.00729192		CG14962	1.6464	0.478971
Dyb	1.92178	0.0979443		Mpk2	1.64639	0.326562
Cyp6a23	1.92173	0.333303		Gp150	1.64626	0.231037
CG10395	1.92169	0.0462385		CG42834	1.64598	0.0666849
Gtp-bp	1.92169	0.0323707		Rme-8	1.64563	0.3668
CG2931	1.92056	0.00368314		OstDelta	1.64528	0.0384727
CG31997	1.92049	2.10445e-06		holn1	1.64515	0.184288
Tsp96F	1.9204	0.0486851		Cog7	1.64438	0.1244
CG7791	1.92036	0.146871		CG34183	1.64394	0.028289
RpL4	1.91969	0.0579457		CG17574	1.64345	0.062687
GstZ1	1.91958	7.20863e-06		gry	1.64311	0.172339
CG4645	1.91913	0.00475168		Vha44	1.64283	0.192672
Cda5	1.91903	0.381428		CG3532	1.64265	0.444119
zye	1.91891	0.0271925		CG12811	1.64234	0.000666486
RpS20	1.91858	0.0111651		MED25	1.64164	0.480063
Ahcy89E	1.91724	0.040181		CG32103	1.6416	0.174924
Orct	1.91634	0.29716		Lrch	1.64139	0.542747
dre4	1.91615	0.229617		CG17660	1.64109	0.0661302
CG17919	1.91433	0.0668094		Hmu	1.64108	0.10212
Cat	1.91389	0.00721752		tyf	1.64087	0.239557
CG6418	1.91359	0.0727128		Tsp96F	1.63989	0.451166
GalNAc-T2	1.91346	0.222339		bru	1.63969	0.213925
ci	1.91342	0.0817806		eIF5	1.63931	0.321965
CG5126	1.91335	0.067463		Mekk1	1.63907	0.16185
vvl	1.91293	0.1456		CG6353	1.6388	0.042973
alphaCop	1.91249	0.00103438		RhoGAP68F	1.63834	0.0886299
crok	1.91222	0.0421039		CG9911	1.63823	0.000113162
sda	1.91183	0.0334162		CkIIalpha	1.63784	0.387576
Rpb7	1.91068	0.00250057		scb	1.63703	0.267838
Rcd6	1.90891	0.302863		ran	1.6368	0.128014
fbl	1.90809	0.260821		CG42669	1.63667	0.418582
Tsf2	1.90796	0.0335795		CG3077	1.63629	0.277045
Ssb-c31a	1.90779	0.0668255		TH1	1.63599	0.15881
heph	1.90773	0.113917		grp	1.6359	0.0217616
Aats-asp	1.90737	0.0409217		l(3)05822	1.63571	0.264071
CG7632	1.90728	0.117598		CG2781	1.63545	0.0799789
dally	1.9062	0.0656713		CG7337	1.63516	0.456014
Dh44-R2	1.90586	0.313292		Cbl	1.63485	0.40843
defl	1.90547	0.291587		CG4848	1.63479	0.280285
IntS3	1.90529	0.00223095		OstStt3	1.63453	0.0119246
CG2656	1.90481	0.0686373		CG2924	1.63435	0.390532
CG12384	1.90448	0.260716		MYPT-75D	1.63427	0.425404
Pdi	1.90375	0.00606404		Hip14	1.63424	0.225577
CG15083	1.90369	0.000187058		RhoBTB	1.63415	0.0974973
su(s)	1.90362	0.0839067		Upf3	1.634	0.145894
mRpS10	1.90352	0.0619376		Pvr	1.63389	0.161586
wda	1.90314	0.248043		lid	1.63374	0.413128
rno	1.90261	0.313889		CG4705	1.63371	0.378201
CG10166	1.90259	0.00882551		CG13667	1.63363	0.360926
CG42675	1.90237	0.287626		Tpr2	1.63343	0.00600282
CG3156	1.90212	0.092559		CG30389	1.6332	0.32181
CG2121	1.90209	0.017343		mle	1.63296	0.185561
Srp14	1.90192	0.0633938		CG12213	1.63215	0.201008
ik2	1.90174	0.0586517		rtGEF	1.63205	0.370608
MICAL-like	1.90151	0.271863		wah	1.63169	0.313471
Sdc	1.90132	0.000323629		BicD	1.63169	0.244946
Trxr-1	1.90059	0.00228792		WASp	1.63166	0.171362
kune	1.89943	0.0034464		Hsc70Cb	1.63165	0.00416402
CG11073	1.89909	0.020994		CG5220	1.63154	0.075971
CG31301	1.8988	0.039305		Fem-1	1.63113	0.055206
Not1	1.89826	0.129715		lolal	1.6307	0.417421
CG15597	1.89825	0.479894		CG6686	1.6307	0.126546
Rack1	1.89818	0.0325349		CG14619	1.63056	0.427356
Ssadh	1.89802	0.00201815		Dp	1.63004	0.128921
CG13865	1.89772	0.00135734		hrg	1.62975	0.249787
Gld	1.897	0.133987		Gas41	1.62962	0.17711
CG4802	1.89694	0.0540574		RpI1	1.62948	0.412583
Act5C	1.89647	0.00351295		Cdk4	1.62907	0.0916835
CG1109	1.89615	0.0366212		CG1368	1.62896	0.0653861
CG6923	1.89526	0.337598		CG5190	1.62776	0.211262
pzg	1.89459	0.0885815		CG6418	1.62743	0.285408
l(1)G0148	1.89442	0.119172		SRm160	1.62736	0.240395
Cdc27	1.89374	0.205306		Ptp4E	1.62704	0.194918
CG3434	1.89329	0.0608745		CG32676	1.62684	0.175222
Torsin	1.89276	0.000335283		beta-Spec	1.62681	0.089942
ZnT63C	1.89189	0.051974		Dad	1.62657	0.293893
CG12121	1.89183	0.0766552		Capr	1.62605	0.232217
NELF-B	1.89175	0.268104		aret	1.62583	0.701957
pgant3	1.89155	0.188473		CG8368	1.6258	0.307507
CG8038	1.8906	0.0104573		ca	1.62532	0.382542
Tap42	1.89052	0.00101621		Cdk8	1.62518	0.448279
DnaJ-1	1.89004	0.0909732		CG30456	1.62489	0.119064
Phk-3	1.88941	0.070637		ste24a	1.62424	0.00955503
CG15738	1.88935	0.0817197		Sym	1.62413	0.380898
ko	1.88892	0.253165		tth	1.62384	0.0744098
APP-BP1	1.88855	0.191649		serp	1.62364	0.34509
daw	1.88849	0.0806624		Klp10A	1.62332	0.300224
CG5484	1.88842	0.0060018		CG15021	1.62323	0.575646
CrebA	1.88825	0.23483		CG5854	1.62317	0.00188962
Sam-S	1.88785	0.110114		pall	1.62283	0.185689
Spase25	1.88717	4.16119e-06		CG13252	1.62275	0.419296
Cht2	1.88648	0.0727707		CG8507	1.6214	0.326573
Mcr	1.88627	0.101937		Elp1	1.62134	0.335467
Glut1	1.88616	0.538123		CG7928	1.62123	0.396815
Sik3	1.88598	0.389148		Pabp2	1.6212	0.189862
ZAP3	1.8855	0.170816		CG1667	1.62113	0.158461
dsd	1.88526	0.341548		CG7158	1.62069	0.316456
grau	1.88471	0.115162		CG6356	1.62032	0.461809
pcx	1.88378	0.322151		Ppn	1.62025	0.202604
CG5706	1.88263	0.0104376		CG5857	1.62014	0.199464
CG11961	1.8821	0.30248		CG7777	1.61996	0.0172021
Ost48	1.88208	0.00477434		CG8841	1.61884	0.424974
CG6225	1.88175	0.050672		mam	1.6188	0.687835
l(2)k10201	1.88171	0.0889295		swm	1.61873	0.110519
CG6126	1.88147	0.0544286		GM130	1.61837	0.149927
CG32085	1.88114	0.269671		x16	1.61813	0.0277264
CG15414	1.8811	0.00307242		RpII15	1.61745	0.184266
aux	1.88105	0.134811		CG7852	1.61737	0.211454
CG2493	1.88104	0.106774		CG8289	1.61709	0.0549404
Cctgamma	1.88098	0.000180929		gammaCop	1.61704	0.010134
CG17333	1.88084	0.00544659		CG9706	1.6163	0.109907
CG9344	1.88079	0.0218279		rap	1.61606	0.210613
SC35	1.88047	0.103914		G9a	1.61562	0.620619
CG42394	1.87974	0.0029745		Myb	1.61558	0.362977
CG10126	1.87894	7.08532e-05		Cad99C	1.61555	0.0886173
tamo	1.87891	0.248727		sno	1.61525	0.852985
Vdup1	1.87873	0.0995673		Dd	1.61517	0.501371
RpS18	1.87849	0.043632		CG40006	1.61425	0.0438808
CG31344	1.87844	0.134497		tara	1.61404	0.258334
CG14985	1.87797	0.321354		tweek	1.61397	0.55533
Ssu72	1.87796	0.0841043		CG9304	1.61384	0.181074
OstStt3	1.87766	0.00217993		CG6910	1.61256	0.0957013
Indy	1.87721	0.171501		CG10465	1.61249	0.476661
M6	1.877	0.202159		Nlg1	1.61208	0.500137
SA	1.87611	0.13588		Nelf-A	1.61171	0.421733
Cht5	1.876	0.0151415		Kat60	1.61161	0.190056
p	1.87597	0.304897		Cals	1.6116	0.254314
Zip3	1.87536	0.0475934		CG7332	1.61152	0.239364
ArfGAP3	1.87536	0.0527809		CG15186	1.61132	0.628365
CG5316	1.87455	0.133967		CG2807	1.61124	0.174974
Aats-arg	1.87453	0.000639122		CG4622	1.61081	0.398111
CG5554	1.87417	0.00648248		CG18596	1.61058	0.524677
CG3358	1.87411	0.0511709		Fas2	1.61034	0.398292
CG3815	1.87384	0.368381		CG4887	1.61004	0.230897
CG1815	1.87255	0.299264		CG12341	1.6095	0.159301
vap	1.87187	0.298047		CG10907	1.60946	0.36638
CG12811	1.87156	0.0846802		Clic	1.60923	0.273732
wuho	1.87111	0.0479622		Nup50	1.6092	0.122009
CG3645	1.86994	0.173887		Orct	1.60905	0.185406
CG32856	1.86981	0.0280616		blue	1.60886	0.400877
CG32082	1.86874	0.167461		vlc	1.60841	0.197069
bor	1.86823	0.304959		Liprin-beta	1.60837	0.0980781
shg	1.86793	0.203737		RhoGAP15B	1.60786	0.308219
CG42500	1.86742	0.104989		Nlp	1.60772	0.0980522
crim	1.86661	0.00755318		CG10254	1.60771	0.379887
E(bx)	1.86595	0.163398		CG5850	1.60762	0.172213
RpL34b	1.865	0.127767		CG4768	1.60722	0.365742
Sin3A	1.86251	0.170237		glu	1.60712	0.531029
CG13082	1.86239	0.157103		ens	1.60667	0.407271
Cct5	1.86193	0.00107467		CG10176	1.60663	0.0954838
CG8149	1.86181	0.000321568		CG16700	1.60623	0.148487
CG44085	1.86129	0.00055023		CG5151	1.60612	0.592362
Nox	1.8612	0.184819		Cpr47Ec	1.60597	0.268555
CG14040	1.85974	0.0827336		CG32373	1.60593	0.446739
mRpL21	1.85876	0.108116		ik2	1.60581	0.247613
CG18596	1.85808	0.147485		p	1.60581	0.183586
CG5687	1.85787	0.217305		CG8232	1.60502	0.187046
Calx	1.85772	0.238364		CG42533	1.60477	0.66312
trbl	1.85645	0.106341		Cpr56F	1.60438	0.0750488
Jarid2	1.85523	0.200164		pgant2	1.60438	0.148205
CG33298	1.85498	0.413579		Rs1	1.60397	0.169655
CG15027	1.85483	0.0292525		fbl	1.60395	0.140657
CG11596	1.85433	0.0968557		Cad87A	1.60379	0.378654
IntS8	1.85425	0.254032		CG11857	1.60362	0.010649
ergic53	1.85343	0.0143179		CG8783	1.60355	0.336698
Tsp42Ef	1.8526	2.74918e-05		Pi3K68D	1.603	0.470035
RpL18	1.85126	0.128631		Cyp6d2	1.60245	0.0880305
comm3	1.85121	0.0452576		CG10326	1.60222	0.105005
Cpsf73	1.85118	0.0724367		cenG1A	1.60197	0.409665
gry	1.85107	0.165518		gek	1.60184	0.330544
R	1.85067	0.0637223		Jarid2	1.60182	0.293052
AIF	1.85058	0.210036		CG6984	1.60141	0.12721
Cad99C	1.85035	0.242799		mthl3	1.60108	0.0398953
CG31522	1.84982	0.0480559		pio	1.60105	0.0342081
CG14132	1.84958	0.251309		sw	1.60087	0.299971
CG8121	1.84908	0.0859414		CG9135	1.60073	0.174974
CG42835	1.84904	0.193714		CG15822	1.60068	0.0875036
CG6006	1.84902	0.339793		oys	1.60061	0.247201
Kdm2	1.84819	0.254136		Pat1	1.60015	0.147763
CycD	1.84795	0.227173		Vps45	1.59988	0.448779
zetaCOP	1.84784	5.04658e-05		CAP	1.59952	0.391224
Pcd	1.84729	0.000141596		CG42817	1.59904	0.577716
Bruce	1.84691	0.119213		CG7288	1.59899	0.164694
fw	1.84675	0.115232		CG32091	1.59889	0.0396124
PKD	1.84628	0.182558		Ubqn	1.59885	0.0302531
yellow-b	1.84618	0.0157633		Spred	1.59838	0.322254
CG14480	1.84615	0.0199866		Dpy-30L1	1.59817	0.0179708
CG4293	1.84513	0.0565119		CG14194	1.59799	0.0588997
mRpL50	1.84481	0.0224453		CG32100	1.5977	0.376023
CG4278	1.84462	0.00282304		wfs1	1.59715	0.240343
CG9451	1.8439	0.351999		CG8223	1.59686	0.440124
cv	1.84312	0.179616		CG40298	1.59647	0.41419
Gli	1.84293	0.265255		Cul-3	1.59576	0.354921
CG13255	1.84257	0.00428593		Tsp	1.59555	0.233345
CG4593	1.84217	0.0635757		CG9922	1.59543	0.0291636
Etl1	1.84186	0.195789		CG33158	1.59532	0.297091
SmD1	1.84077	0.00139319		Opbp	1.59521	0.200448
CG9669	1.84076	0.0195114		CG10600	1.59508	0.477402
bsf	1.83999	0.148029		Kr-h1	1.59449	0.521817
PEK	1.83934	0.220653		CG12207	1.59445	0.107116
CG13177	1.839	0.000269287		CG6040	1.59401	0.193338
east	1.83861	0.205234		CG16941	1.59371	0.252755
CG10098	1.83833	0.0663768		MED6	1.59342	0.39667
Smg6	1.83829	0.00913493		pzg	1.59337	0.130715
Cbs	1.83764	0.0947958		nito	1.59318	0.34045
Uba3	1.83704	0.0487235		Fhos	1.59302	0.27166
Slu7	1.83644	0.110127		Vha26	1.59259	0.192592
bchs	1.8363	0.245778		sec71	1.59234	0.254651
mRpL43	1.83629	0.00321863		CG12177	1.59206	0.274114
CG10347	1.83608	0.0767574		Npc1a	1.59188	0.0744033
pum	1.83576	0.229793		CG4612	1.59165	0.496014
CG13698	1.8357	0.291808		Arp2	1.59132	0.0677878
CREG	1.8354	0.0744564		Fmr1	1.59123	0.418737
eIF2B-epsilon	1.8354	0.0869335		slpr	1.59101	0.509642
GV1	1.83513	0.222294		Nab2	1.5905	0.328076
CG3702	1.83488	0.00650278		CG7192	1.59044	0.335723
GstZ2	1.83479	0.35895		tsh	1.59039	0.0991102
Itp-r83A	1.83467	0.387373		CG31301	1.59031	0.0353578
CG10625	1.83442	4.44089e-16		obst-A	1.59017	0.431473
schlank	1.83421	0.0212506		CG17454	1.58988	0.151642
CG2004	1.83395	0.11544		CG5287	1.58944	0.218462
Samuel	1.83355	0.205965		ttk	1.58902	0.46839
TfIIFalpha	1.83345	0.0309391		sip3	1.5885	0.0437025
mnb	1.83199	0.16088		CG5756	1.58799	0.404441
CG6610	1.83196	0.00722573		CG8317	1.58786	0.0339184
CG10924	1.83183	0.350079		pcm	1.58758	0.265625
Tao	1.83136	0.194282		Anxb11	1.58698	0.144003
hop	1.83131	0.245116		CG14100	1.58688	0.253111
mgl	1.83119	0.0650991		CG6227	1.58663	0.369702
Tl	1.83118	0.178697		Cht6	1.5864	0.430481
CG7686	1.83114	0.157308		Nhe3	1.58592	0.161051
Trip1	1.83092	0.00901871		fw	1.58575	0.0206795
lva	1.83003	0.175564		l(2)05714	1.5856	0.175609
RpL27	1.82805	0.0876597		CG11980	1.58539	0.0182495
CG5339	1.82679	0.272363		BTBD9	1.58531	0.504879
CG30015	1.82667	0.350846		sec31	1.58519	0.0824779
Nipped-B	1.82647	0.0286107		Klp68D	1.58516	0.357347
CG6650	1.8258	0.391547		da	1.58483	0.215088
l(2)37Cb	1.82545	0.178758		CG10166	1.58477	0.00469976
kto	1.82468	0.326517		CG11555	1.58408	0.468907
CG7456	1.8242	0.285482		Lst8	1.58388	0.0757977
TpnC47D	1.82363	0.0968691		CG9536	1.58364	0.0412867
CG2930	1.82346	0.460199		CSN1b	1.58329	0.0385891
l(2)k14505	1.82325	0.0131265		dnr1	1.5829	0.365494
Chd64	1.82268	0.0383181		osa	1.58218	0.386148
Hs6st	1.81968	0.205522		Lcp2	1.58214	0.184791
Tsp66E	1.81885	0.0588371		CG4674	1.58147	0.388646
CG10543	1.81828	0.500626		Ehbp1	1.58142	0.368282
beta'Cop	1.81828	0.000269349		scaf	1.58131	0.514874
KCNQ	1.81797	0.391374		Ranbp16	1.58106	0.4115
psq	1.81682	0.256086		ZnT63C	1.58101	0.107275
Cont	1.81667	0.0610907		CG5815	1.58076	0.261437
Pak3	1.81632	0.288251		CG32694	1.57969	0.614721
CG4281	1.81601	0.289398		Art1	1.57934	0.0711149
Cerk	1.81552	0.221408		NHP2	1.57907	0.228209
CG17337	1.81479	2.48632e-08		CG30122	1.5788	0.0734634
mRpL15	1.8146	0.182532		CG42336	1.57706	0.386966
snRNP-U1-C	1.81431	1.39007e-05		atl	1.57664	0.00816384
CG11137	1.81406	0.00143472		toc	1.57661	0.378102
CG7009	1.81369	0.0253007		CG6204	1.57649	0.424822
phtf	1.81327	0.379622		Nop17l	1.57599	0.291404
Cyp4c3	1.81255	0.185629		Sec22	1.57573	0.0278583
E2f	1.81225	0.115329		Trap1	1.57564	0.11759
Lcp4	1.81056	0.0277657		Moe	1.57558	0.0520839
CG13676	1.80955	0.000102086		slgA	1.57539	0.0319634
mRpL37	1.80953	0.0791021		CG14949	1.57538	0.263683
sas	1.80919	0.258623		scaf6	1.5752	0.299295
cenB1A	1.80895	0.232653		CG5270	1.57492	0.360354
CG13722	1.80813	0.0667119		CG6051	1.57485	0.232592
Nlg1	1.80789	0.179482		stc	1.57482	0.073098
CG1307	1.80784	0.133212		CG7465	1.57473	0.609453
Lst8	1.80763	0.146765		Snap24	1.57421	0.141147
CG5535	1.8076	0.0332152		Fdxh	1.57405	0.16144
Tsp42Ee	1.80744	0.00434088		SA	1.57372	0.463994
CG33080	1.80731	0.147749		Patj	1.57371	0.253927
CG14411	1.80709	0.364502		sbb	1.57352	0.440476
CG5608	1.80686	0.0999718		CG10565	1.57331	0.120123
CG14258	1.80678	0.00100141		CG42684	1.57331	0.264521
Taf1	1.80668	0.207039		CalpB	1.57303	0.157823
rho-4	1.8066	0.266554		CG8605	1.57299	0.10838
CG4119	1.8061	0.263216		Hip1	1.57288	0.615343
CG31808	1.80592	0.197691		Dyb	1.57271	0.179887
Akap200	1.80585	0.186324		CG10543	1.5725	0.662441
Msr-110	1.80398	0.000737626		CG9548	1.57223	0.00780176
CG10176	1.80372	0.132375		SMC1	1.57201	0.370385
Moca-cyp	1.80323	0.330647		CG42388	1.57198	0.302942
CG2034	1.80298	0.0992073		Tg	1.57176	0.251141
CG5862	1.80276	0.00487673		CG6796	1.57139	0.41139
Tep4	1.80251	0.0696732		CG2747	1.5707	0.363608
CG34449	1.8023	0.222499		CTPsyn	1.57003	0.28351
CG3348	1.80149	2.6151e-07		Eip55E	1.5699	0.0214909
RhoGAPp190	1.80121	0.404731		chico	1.56982	0.440137
CG12206	1.80081	0.276128		CG9003	1.56949	0.472069
CG42834	1.7998	0.138894		CG7778	1.56943	0.00989346
bip2	1.7995	0.0281938		Tsp74F	1.56904	0.00167006
CG4825	1.79817	0.207692		CG9467	1.56853	0.0939486
RpS27A	1.79814	0.0564599		CG3501	1.56851	0.00679752
SmD2	1.79746	0.00565479		noc	1.56796	0.0411798
CG31950	1.79605	0.0058239		Hcf	1.56769	0.535552
Mlc-c	1.79592	0.00232903		gro	1.56703	0.201595
ab	1.7951	0.358723		Slip1	1.56684	0.398429
CG11781	1.79501	0.00989099		CG11779	1.56681	0.341396
PI4KIIIalpha	1.79451	0.245169		Nhe2	1.56661	0.711607
CG11964	1.79432	0.131115		CG2906	1.56645	0.322879
rig	1.7941	0.242087		CG6972	1.56593	0.425916
CG43736	1.79383	0.218084		CG4849	1.56574	0.298496
CG6230	1.79377	0.0814825		Ctr1A	1.5655	0.0372644
Gfr	1.79363	0.0883971		Alk	1.5649	0.646496
ck	1.79318	0.430696		Atf6	1.56465	0.34029
CG17660	1.79302	0.0222786		CG6236	1.56453	0.0418042
CG31523	1.79277	0.0589984		CG1416	1.56429	0.133258
CG15822	1.79266	0.381819		Hex-A	1.56396	0.209713
mtTFB2	1.79232	0.037836		CG9705	1.56395	0.0374096
CG15099	1.7921	0.203953		plexA	1.56323	0.492426
CG2747	1.79197	0.160925		mr	1.56318	0.315491
Eps-15	1.7915	0.35753		Cpr78Ca	1.56312	0.0322897
CG13215	1.79132	0.371288		phtf	1.56307	0.408186
sqa	1.79122	0.000866728		SCAR	1.56233	0.172614
RpS13	1.79102	0.10754		Cpr100A	1.56224	0.333089
cnk	1.78993	0.359887		lqfR	1.56186	0.256687
ScpX	1.78988	0.0219753		FKBP59	1.56042	0.01659
sec31	1.78939	0.0163543		Cyp4e2	1.56018	0.14358
wah	1.78931	0.340218		Hers	1.56012	0.584028
CG7267	1.78873	0.0808358		RhoGAP19D	1.56007	0.712478
wol	1.78868	0.00351302		SF2	1.55984	0.0149802
CG11257	1.78797	0.105101		slmb	1.55936	0.114654
FucT6	1.78759	0.275757		CG7262	1.55922	0.125857
CG4962	1.78748	0.408347		CG4080	1.55909	0.244447
OstDelta	1.78737	0.0055092		daw	1.55864	0.277344
CG6836	1.78682	0.189438		CG10249	1.55861	0.18659
cib	1.78657	0.00616006		Lis-1	1.55799	0.195491
SCAP	1.78652	0.240189		Rab6	1.55774	0.0070794
pps	1.78648	0.332479		Cirl	1.55767	0.0873409
eIF2B-delta	1.78569	0.0250198		wls	1.55734	0.291455
Sc2	1.78534	0.0509695		ci	1.55726	0.602213
blue	1.78343	0.412753		CG11284	1.55712	0.102412
CG6750	1.78274	0.00197588		lace	1.5569	0.160675
Crc	1.78196	0.000239287		Pten	1.55625	0.526278
Mtor	1.78012	0.171128		Pkn	1.55616	0.323616
CG10621	1.77991	0.107637		ldlCp	1.55547	0.388134
CG3402	1.77986	0.252384		Arp3	1.55545	0.0370265
Ada2b	1.77963	0.0452511		CG8370	1.5554	0.338938
Socs36E	1.77961	0.345126		Ank	1.55539	0.39828
CG10055	1.77914	0.163699		CG15141	1.55538	0.405734
Fcp1	1.77914	0.424374		Nmt	1.55476	0.0147921
CG4065	1.77898	0.167307		Patronin	1.55459	0.279445
lid	1.7786	0.20112		Cul-5	1.5545	0.274136
gek	1.7783	0.036633		CG3338	1.55428	0.378407
pen-2	1.7779	0.0218968		Mo25	1.55417	0.175678
CG9330	1.77757	0.00567359		Gp93	1.55393	0.169593
babo	1.77754	0.34857		Ire1	1.55392	0.351545
Hr38	1.77746	0.54094		CG14215	1.55376	0.414218
CG31038	1.77745	0.126492		eIF2B-epsilon	1.55367	0.169766
CG15279	1.77677	0.109892		raw	1.55279	0.250241
CG8399	1.77648	0.0149404		CG5973	1.55278	0.210112
CG3542	1.77639	0.222225		CG15771	1.55276	0.436601
CG11357	1.77625	0.128686		Ptpmeg	1.55274	0.350401
trio	1.77562	0.172258		CG7702	1.55247	0.339236
CG17593	1.77488	0.00936786		Ssb-c31a	1.55217	0.00105927
GalNAc-T1	1.77472	0.0922318		CG1671	1.5519	0.293948
CG11414	1.77407	0.0730567		CG8449	1.55182	0.299187
eIF-3p66	1.77376	0.00150899		CG17683	1.55151	0.198423
LSm1	1.77362	0.00364162		CG3226	1.55149	0.0543775
CG15817	1.7731	0.299361		htl	1.55134	0.471649
RpL30	1.77306	0.0889089		Eb1	1.55131	0.342353
Gmap	1.773	0.343264		fry	1.55054	0.267489
Gyk	1.77205	0.12937		sws	1.55025	0.535289
CG6426	1.77188	0.0996983		Adf1	1.55018	0.109339
ebi	1.77138	0.262309		CG6197	1.55009	0.206804
CG10960	1.77025	0.00261731		CG17184	1.54938	0.106597
Smn	1.76987	0.078613		CG11883	1.54924	0.528256
Rrp47	1.76936	0.0319683		CG1021	1.54923	0.282317
Tsp	1.76889	0.364105		NAT1	1.54898	0.0467354
eIF3-S9	1.76818	0.0369961		CG6550	1.54749	0.335473
CG7154	1.76743	0.188507		cdm	1.54721	0.0806552
Aos1	1.76723	0.00297628		Mkrn1	1.5472	0.327597
Tsp3A	1.76709	0.232621		BM-40-SPARC	1.54708	6.76661e-11
Srp19	1.76681	0.00344216		CG42666	1.54698	0.481879
Apf	1.76666	0.0155025		CG3530	1.54636	0.308284
KrT95D	1.76635	0.101111		CG1785	1.54611	0.229088
Nmnat	1.76571	0.0252671		CG1316	1.546	0.145848
CG8728	1.76548	0.0996283		Nup75	1.54586	0.15359
Tapdelta	1.76396	0.0675064		CG3645	1.54568	0.25376
Idh	1.76326	0.0214018		cic	1.54563	0.68063
Idgf3	1.76279	0.00145853		CG6454	1.54443	0.231594
CG1371	1.76164	0.0379439		CG33635	1.54437	0.176703
CG9338	1.76124	0.000601229		Hsc70-4	1.5441	0.283545
CG7158	1.76077	0.451479		IntS1	1.54375	0.403991
Lar	1.76072	0.615219		CG17271	1.54335	0.153871
Cyp9f2	1.76063	0.247556		CG11073	1.54278	0.0787075
CG7484	1.76044	0.0441852		sgl	1.5427	0.276336
CG32694	1.75995	0.438023		Cpr49Ac	1.5427	0.397129
Ncoa6	1.75979	0.287498		CG5789	1.54257	0.303899
dp	1.75976	0.198951		ClC-c	1.5423	0.189036
Mat1	1.7596	0.172062		CG17486	1.54221	0.45519
CG42321	1.75903	0.146748		cenB1A	1.54087	0.278156
CG4679	1.7586	0.193912		Bub1	1.54074	0.572841
CG12404	1.75727	0.00148168		CG9581	1.54002	0.0617232
CG14608	1.75596	0.0528476		mip130	1.53984	0.292998
E(z)	1.75585	0.154766		fs(1)h	1.53955	0.470126
CG31098	1.75525	0.0623868		CG18549	1.53952	0.0644855
Spase22-23	1.75461	0.0360323		Rya-r44F	1.53942	0.280664
CG10205	1.7546	0.121579		Lcp3	1.53897	0.000785505
P58IPK	1.7544	0.0793272		CG2218	1.5389	0.114598
GM130	1.75429	0.174719		CG7879	1.53884	0.398303
CG32373	1.7539	0.423827		fidipidine	1.53862	0.155272
Su(z)12	1.75363	0.346971		CG7971	1.5384	0.374135
Ref1	1.75353	1.98562e-05		Paf-AHalpha	1.53836	0.147307
scat	1.75338	0.362076		CG11723	1.53749	0.283846
CG1523	1.75279	0.0785341		Gug	1.53708	0.526129
MTF-1	1.75261	0.210033		CG40486	1.53708	0.0263779
CG6180	1.75251	5.38893e-07		CG10139	1.537	0.193557
Skp2	1.75226	0.285063		alpha-Man-II	1.53622	0.256525
GluRIIE	1.75198	0.000290574		DLP	1.53586	0.475763
CG4749	1.75181	0.176242		C3G	1.53529	0.513472
CG8765	1.75169	0.453093		CG11306	1.53528	0.00520326
Nep2	1.75128	0.169313		MAN1	1.53466	0.174318
CG7806	1.75036	0.304653		fax	1.53456	0.169169
CG1582	1.75028	0.118781		CG31808	1.5345	0.610721
IntS1	1.75018	0.287294		CG5969	1.53438	0.0410436
E2f2	1.75015	0.127596		MED24	1.53422	0.416973
drd	1.7496	0.0926185		pyd	1.53401	0.539487
CG9425	1.74885	0.0936431		CG4619	1.53356	0.503267
CG32369	1.7487	0.234765		Pep	1.53321	0.123795
Rpb12	1.7487	0.0832828		CG2126	1.53278	0.160548
Gp150	1.7487	0.0440112		CG1371	1.53252	0.129216
l(2)k14710	1.74848	0.373872		CG17078	1.53249	0.253651
CG6066	1.74843	0.184697		Surf4	1.53236	1.94892e-06
chas	1.74834	0.346776		Lac	1.53182	0.135212
Nup107	1.74818	0.289752		Vps26	1.53177	0.172956
asun	1.748	0.448782		CG42673	1.53154	0.619993
Irp-1A	1.74742	0.0863896		Aats-asn	1.53131	0.0874181
ogre	1.74719	0.0811262		CG14764	1.53113	0.438091
CG11980	1.74712	0.000142075		T-cp1	1.53101	0.000192245
caps	1.74665	0.144851		CG8060	1.53085	0.340922
CG2614	1.74646	0.187497		FBX011	1.53079	0.508723
Rgl	1.74642	0.432864		CG9634	1.53053	0.350807
Aats-gly	1.74624	0.0105923		CG11414	1.53047	0.150995
CG6907	1.74544	0.00686863		lt	1.53035	0.338384
yellow-e2	1.74502	0.184938		HP5	1.53032	0.615629
CG17974	1.74435	0.418193		CG9007	1.52987	0.680076
CG30291	1.74424	0.0235448		CG34213	1.5298	0.19513
kon	1.74337	0.200466		mip120	1.52978	0.417007
inaE	1.74317	0.33142		CG4020	1.52972	0.00358019
CG12945	1.74311	0.0123363		Inx3	1.52954	0.41156
RpL17	1.74203	0.113381		sec6	1.52953	0.342489
Myo10A	1.74187	0.442475		Nup98-96	1.52946	0.251312
CG13183	1.74162	0.000108543		Socs36E	1.52927	0.409877
ras	1.74075	0.14245		CG13933	1.52927	0.166147
pall	1.74028	0.0430671		CG15443	1.52842	0.337501
Nat1	1.74019	0.0966229		CtBP	1.52836	0.137426
Best2	1.74004	0.333683		Mbs	1.52836	0.450224
CG9186	1.74001	0.0267481		CG8334	1.52813	0.476026
Rya-r44F	1.73988	0.16261		sec63	1.52796	0.00248063
CG9134	1.7394	0.189212		PGRP-LE	1.52756	0.0893309
polybromo	1.73919	0.209405		me31B	1.52691	0.148129
Pbgs	1.73872	0.00278245		CG5087	1.5269	0.43605
CG33970	1.73854	0.389482		CG8230	1.52688	0.421624
CG14967	1.73847	0.472468		CG9715	1.52642	0.494997
CG16787	1.73663	0.146358		CG2034	1.52623	0.105786
GNBP3	1.73661	0.113455		CG15439	1.52598	0.374998
CG11069	1.73646	0.218842		dsh	1.52596	0.291538
jub	1.73646	0.251892		nclb	1.52592	0.0917546
CG6040	1.73616	0.330575		Calx	1.52576	0.562304
Duox	1.73604	0.202401		Nrg	1.52538	0.316745
CG18812	1.73567	0.0166289		Etl1	1.5252	0.38883
CG9701	1.73551	0.11597		CG4065	1.52503	0.29033
Cht7	1.73488	0.0165238		CG9941	1.52495	0.159695
mRpL51	1.73475	0.0230517		Nak	1.52493	0.504333
CG9416	1.73444	0.0666702		vap	1.52483	0.284703
Patj	1.73394	0.336701		RhoGAPp190	1.52459	0.59104
CLIP-190	1.73351	0.156786		Indy	1.52393	0.480782
CG8108	1.73301	0.107164		comm3	1.5236	0.140423
Hr39	1.73275	0.318564		CG7033	1.52302	5.84963e-05
CG11790	1.73266	0.158031		Cul-2	1.52235	0.382341
Est-P	1.73219	0.0419643		dp	1.52232	0.560777
Aats-val	1.73179	0.00423505		D19A	1.5223	0.301652
CG17600	1.73166	0.344627		homer	1.52221	0.407096
CG31550	1.73014	0.252494		pum	1.52209	0.49714
Ugt	1.72997	0.0622063		CG6841	1.52172	0.414235
Rat1	1.72968	0.139046		Set	1.52115	0.00339969
CG5639	1.72941	0.221972		CG31961	1.5209	0.216589
CG32676	1.72941	0.222219		MED14	1.52077	0.46907
TM9SF4	1.72919	0.00470857		CG10936	1.52073	0.116162
CG11255	1.72914	0.00744908		CG17883	1.52063	0.0704975
bc10	1.72885	0.147983		Obp28a	1.52059	0.0144335
hipk	1.72884	0.226599		SRPK	1.52048	0.294605
PNUTS	1.72859	0.10923		cindr	1.52037	0.0532647
CG12375	1.728	0.00849332		Pa1	1.5203	0.264264
CG7294	1.72785	0.00121773		CG5114	1.52015	0.225499
CG1309	1.72762	0.0011402		B52	1.52009	0.0914544
eIF2B-gamma	1.72684	0.0312442		CG4462	1.52009	0.164742
ovo	1.72608	0.414373		Rnp4F	1.51996	0.262624
Mmp1	1.72589	0.254875		CG4610	1.51926	0.303367
RpS4	1.72581	0.0187743		cnc	1.51799	0.29051
CG33276	1.72514	0.000137023		Obp49a	1.51791	0.525801
CG7650	1.7247	0.111418		jar	1.51778	0.0894905
CG31635	1.72435	0.396306		kto	1.51752	0.476437
CG12213	1.72426	0.246598		vari	1.51727	0.0215098
CG9776	1.72415	0.265176		mab-21	1.51705	0.0430126
Sply	1.72378	0.167689		Dpit47	1.51686	0.0400934
e(y)3	1.72348	0.345336		Cdc42	1.51686	0.027544
RpL8	1.72346	0.0602392		ifc	1.51685	0.0647583
pgant5	1.72269	0.333825		NFAT	1.51682	0.534589
Irbp	1.72213	0.311228		slik	1.51663	0.345318
CG2469	1.72207	0.219473		par-1	1.51653	0.372179
CG17549	1.72199	2.61854e-09		wda	1.51601	0.412932
CG7029	1.72176	0.26278		Mat1	1.51552	0.129238
mit(1)15	1.72127	0.337739		CG1104	1.51542	0.172831
CG2051	1.72044	0.0064635		CG4813	1.51532	0.412861
fs(1)h	1.71995	0.308562		alpha-Cat	1.51518	0.232718
CG3409	1.71964	0.0497335		dnk	1.51512	0.0470303
Nup44A	1.71901	0.132647		foxo	1.51433	0.374647
toc	1.71864	0.462426		CG7139	1.5139	0.241733
CG4267	1.71856	0.368641		Sip1	1.51376	0.448272
form3	1.71805	0.514482		CG4332	1.51303	0.173194
CG10590	1.71796	0.0414679		Pk92B	1.51299	0.22144
CG8783	1.71773	0.440167		CG14253	1.51263	0.0773012
CG3651	1.71769	0.362897		l(2)37Cb	1.51239	0.371689
fry	1.71755	0.161138		skd	1.51235	0.750254
wapl	1.71744	0.421289		chb	1.51233	0.332026
Dgk	1.71744	0.461246		lbk	1.51174	0.423318
Meltrin	1.71732	0.356089		CG1965	1.51151	0.40771
nrm	1.71695	0.00239706		bin3	1.51138	0.427788
CG14667	1.71654	0.217244		Cht7	1.51126	0.223086
pAbp	1.71533	0.179061		CG10226	1.51107	0.548101
Sec61alpha	1.71478	4.73164e-05		ArfGAP3	1.51097	0.0138887
Fps85D	1.71457	0.0777901		CG3961	1.51064	0.195883
Trf4-1	1.71378	0.427427		Nup107	1.51034	0.123701
Cbp20	1.71371	0.0208601		Nxt1	1.50974	0.127958
fh	1.71323	0.0968175		Pp1alpha-96A	1.50965	0.244405
Sip1	1.71318	0.00388572		CG32369	1.50947	0.469657
CG5646	1.71153	0.175399		CG4078	1.50943	0.466738
HP1b	1.71139	0.127274		CG4288	1.5094	0.0253077
Ptp69D	1.71108	0.152229		CG17493	1.50871	0.31821
CG1021	1.7106	0.242521		woc	1.50868	0.202556
Vps13	1.71039	0.0297455		Atac3	1.50819	0.430118
CHKov1	1.70903	0.16617		CG42321	1.50817	0.269771
Spn28Dc	1.70889	0.202211		CG9323	1.50769	0.297666
Cpr49Ac	1.70813	0.110374		e(y)3	1.50753	0.400793
CG13585	1.70812	0.0125316		CG5802	1.50742	0.0272434
CG17454	1.70803	0.00817484		psidin	1.50728	0.268004
ran	1.70798	0.029814		CG3652	1.50686	0.0347364
CG4789	1.70791	0.0194637		CG3493	1.5068	0.312836
cdm	1.70785	0.262186		asun	1.50674	0.555644
CG1139	1.70771	0.0619324		Ect4	1.50648	0.244174
Rcd1	1.7071	0.138384		Smg6	1.50623	0.176294
Papst2	1.70665	0.324917		CG42748	1.50623	0.442929
arr	1.70601	0.377222		gem	1.50619	0.3556
numb	1.70597	0.416781		CG6424	1.50619	0.175414
CG9796	1.70587	0.0138619		Mlc-c	1.50607	0.00633728
CG5515	1.70539	0.000387627		Ars2	1.50606	0.171795
CG7488	1.70407	0.0787386		drongo	1.50603	0.356891
CG10516	1.70291	0.270209		CG13366	1.50571	0.267275
CG15439	1.70198	0.2765		mib1	1.5053	0.161298
Iswi	1.70147	0.2323		NELF-B	1.50498	0.364419
Aats-cys	1.70136	0.00757557		CG6428	1.50489	0.386913
Cpr12A	1.70116	0.0135846		BCL7-like	1.50457	0.197386
CG12581	1.701	0.353667		Ero1L	1.5039	0.151451
Sry-delta	1.70058	0.149066		Msr-110	1.50378	0.354612
sec8	1.69984	0.383808		CG31550	1.5035	0.177081
cno	1.69983	0.483679		gkt	1.50313	0.481903
osa	1.6996	0.216678		Mocs1	1.5031	0.109194
E(Pc)	1.69946	0.470042		CG11055	1.50303	0.263808
CG14103	1.69942	0.0028801		mRpL33	1.50285	0.398082
CG9945	1.69868	0.101025		fliI	1.50279	0.252958
CG9640	1.698	0.434294		Aats-val	1.50228	0.172972
CG42388	1.69753	0.256455		Pect	1.50219	0.0103511
Ranbp16	1.69733	0.158656		CG6959	1.50216	0.247372
Piezo	1.69725	0.045175		Tep3	1.50208	0.0677723
blos1	1.69715	0.00465215		CG3402	1.50195	0.0679052
CG8237	1.69598	0.0136512		CG17108	1.50191	0.0617953
ferrochelatase	1.69494	0.111683		CG9376	1.50174	0.332538
Cul-2	1.69442	0.00260387		Ent1	1.50156	0.0770123
Wdr82	1.69398	0.00218332		ash1	1.50147	0.590615
CG32091	1.6934	0.303134		Oga	1.50135	0.233976
CG1968	1.69308	0.251517		CG6379	1.50125	0.317428
Cpr56F	1.69292	0.0914288		CG3907	1.50091	0.218399
kkv	1.69274	0.0743586		CG7275	1.50085	0.275729
Sep1	1.69233	0.0806025		CG31729	1.50037	0.131285
fwd	1.69225	0.119673		Gpo-1	1.50009	0.0577236
CG1461	1.69158	0.00480952		CG14109	-1.50481	0.00918001
ECSIT	1.69112	0.189129		CG10874	-1.50485	0.267903
Atox1	1.69091	0.00572333		CG6463	-1.50608	4.19133e-12
CG11779	1.69078	0.304051		CG8353	-1.50636	0.3385
CG2065	1.69056	0.0047956		CoVIII	-1.51585	0.204146
CG31321	1.6898	0.13424		CG12079	-1.51824	0.054759
Prosap	1.6898	0.430814		CG4169	-1.522	0.13061
CG15096	1.68962	0.134136		CG11752	-1.52234	0.0859365
gpp	1.68819	0.355393		CG32230	-1.52476	1.03563e-17
CG18815	1.68771	0.0422021		L	-1.52482	0.424587
ca	1.68757	0.146906		CG5261	-1.52604	0.426107
Spn77Ba	1.68742	0.0654513		CG5214	-1.52975	0.177043
CG33977	1.68698	0.0393287		CG14285	-1.53123	7.85914e-05
Aats-trp	1.68661	0.0906026		fau	-1.53133	6.83992e-07
slow	1.6862	0.409141		CG9485	-1.53927	0.229455
CG17350	1.68588	0.155674		CG10681	-1.54038	0.310641
CG7357	1.68571	0.17271		CoIV	-1.54425	0.0490255
RpS8	1.68564	0.208352		CG15247	-1.54487	0.282008
Hexo1	1.68528	0.0963911		CG10365	-1.54868	0.0308441
PebIII	1.68528	0.250537		CG11155	-1.55275	0.453117
eIF-2gamma	1.68502	0.0311083		l(1)G0230	-1.55298	0.0555631
CG6414	1.68481	0.131556		Pka-R1	-1.55332	0.121997
ref(2)P	1.68459	0.132471		CG31548	-1.55632	1.52033e-05
uif	1.68419	0.31406		CG9603	-1.55816	0.334816
Edem1	1.68412	0.490064		Mlp60A	-1.5635	2.4199e-34
CG32137	1.68412	0.270634		Mal-A5	-1.56636	0.330075
Dredd	1.68347	0.0603687		CG18624	-1.57028	0.211556
CG11577	1.68309	0.166018		Gs1l	-1.57491	0.0798641
PMCA	1.68291	0.00229083		CG12203	-1.57632	0.0617002
Irc	1.68263	0.236495		CG3560	-1.58257	0.0782881
Rme-8	1.68231	0.24523		CG14572	-1.5839	0.00121111
sbr	1.68227	0.0531119		CG7920	-1.58581	0.51463
SP1173	1.6819	0.0771207		CG43729	-1.58816	0.721687
RIC-3	1.68189	0.00112847		mtacp1	-1.59083	0.0658127
Slimp	1.68167	0.247163		Gbs-76A	-1.59353	0.519766
RpII215	1.6816	0.0879237		Mpc1	-1.59363	0.368612
nudC	1.68081	0.206033		Tm1	-1.59501	2.91475e-13
CG32850	1.68067	0.410883		CG12400	-1.59638	3.22096e-11
spn-A	1.68058	0.236841		CG30415	-1.5973	0.164832
RpS6	1.68031	0.116473		CoVIb	-1.60456	0.191846
barc	1.67993	0.350181		cher	-1.60461	0.00870546
CG12746	1.67979	0.256674		CG7299	-1.60477	0.36509
Surf4	1.67976	0.00171095		ATPsyn-b	-1.60533	0.0297145
ash1	1.67974	0.466807		sals	-1.60754	0.0632542
Fas1	1.67965	0.269963		Cpr51A	-1.60764	0.0964112
CG2694	1.67947	0.485523		Oscp	-1.61031	0.0191106
CG34163	1.67943	0.146998		CG4594	-1.61273	0.0674906
CG11070	1.67926	0.0791632		CG14482	-1.61328	0.0227334
Nup50	1.67888	0.130817		l(2)35Di	-1.61503	3.50064e-07
Hr96	1.67834	0.337321		Adk1	-1.61787	0.543426
Ppt1	1.67818	0.152403		Ppt2	-1.62472	0.0164327
CG5003	1.67815	0.210025		CoVIIc	-1.6308	0.0410676
CG4511	1.67802	0.041577		CG8680	-1.63515	2.91392e-08
aPKC	1.67791	0.435582		SdhB	-1.64209	0.252097
bowl	1.67765	0.302566		Rpi	-1.64661	0.011245
CG11122	1.67619	0.427612		CG6904	-1.64709	0.120718
CG13384	1.67597	0.293314		Cyp12b2	-1.64758	0.0893589
MAN1	1.67592	0.160171		Cyt-c-p	-1.65214	0.331392
CG5167	1.67566	0.027454		DnaJ-H	-1.65281	0.0726517
Tep2	1.67561	0.185745		ATPsyn-d	-1.6532	0.0198608
tsh	1.67552	0.247558		CG8446	-1.65647	0.00261938
CG3764	1.67489	0.357681		CG4769	-1.66447	0.149967
mip120	1.67474	0.467527		CG1746	-1.6673	0.216329
nmd	1.67473	0.0707657		ATPsyn-gamma	-1.66854	0.04291
CG3887	1.67451	0.00613311		CG6106	-1.66916	0.07426
lgs	1.67437	0.117857		CG7603	-1.67575	0.101236
Glg1	1.67426	0.137777		CG17273	-1.67744	0.235601
CkIIalpha	1.67423	0.00116409		CG4692	-1.68075	3.1505e-26
fax	1.67411	0.354892		RFeSP	-1.68288	0.0682805
Mi-2	1.67351	0.158085		ND23	-1.68757	0.164815
CG7702	1.67298	0.297737		Listericin	-1.69003	0.25773
Lpt	1.67293	0.511557		CG10320	-1.69099	0.0109035
RpS7	1.67225	0.123639		CG5903	-1.71496	0.0152209
Vha100-2	1.67206	0.000443373		CAH1	-1.71674	0.267411
CG4882	1.67199	0.0560082		l(2)06225	-1.71858	1.0884e-29
CG10795	1.67191	0.173268		levy	-1.72654	7.01918e-34
dor	1.67167	0.159513		Mlc1	-1.74326	0.155239
CG1550	1.67166	0.0554492		Pdsw	-1.74452	0.0180794
CG31643	1.67111	0.328343		Ank2	-1.76187	0.827312
CG16989	1.67062	0.33673		DOR	-1.76217	1.9388e-10
CG2200	1.67	0.0172176		SdhC	-1.76306	0.029332
mol	1.66987	0.210738		Sodh-2	-1.76688	0.0809003
CG18508	1.66971	0.00146707		CG34227	-1.76823	0.283311
CG32095	1.66964	0.35835		CG2017	-1.77281	0.000388888
CG3530	1.6695	0.391221		CG15282	-1.78359	0.343773
CG9393	1.66932	0.0178776		Lcp65Ae	-1.78977	0.261776
Pvr	1.66931	0.264731		sun	-1.79142	0.019101
mon2	1.6682	0.278332		CoVb	-1.79652	0.0383947
RpL18A	1.66771	0.0737985		CG12859	-1.79792	4.7927e-14
CG7789	1.6677	0.09111		CG10483	-1.79887	0.104355
jim	1.6676	0.412358		CG7766	-1.79921	0.0584505
cic	1.66723	0.424803		CG3683	-1.80096	4.26691e-15
Idgf2	1.66697	0.0546357		CG1140	-1.80184	0.210397
Sec61beta	1.66674	0.00146436		CG5177	-1.80205	1.38816e-05
Surf1	1.66666	0.031773		CG7296	-1.80459	0.305412
CG10132	1.66612	0.112892		CG11350	-1.81669	0.599207
Fs(2)Ket	1.66391	0.108228		CG10916	-1.8191	0.00288253
tara	1.66372	0.224954		phr	-1.81964	0.0111144
CG11560	1.66365	0.189305		CG9350	-1.8339	0.00332723
ksh	1.66359	0.000449621		CG9399	-1.84249	0.278745
T48	1.66336	0.445807		CG7630	-1.84544	0.000215669
kuz	1.66265	0.473788		MFS3	-1.84695	0.137875
Egfr	1.66262	0.393826		CG33521	-1.85655	0.0102194
CG2862	1.66251	0.04561		CG5023	-1.87095	9.18828e-30
Prp19	1.6622	0.0689415		CG1907	-1.88514	0.0135754
Dref	1.66142	0.109135		alpha-Est3	-1.89153	0.000433261
lilli	1.66129	0.484619		Mlc2	-1.91429	0
CG14688	1.66126	0.0998215		Cwc25	-1.91439	0.20805
CG34120	1.66039	0.156506		CG17224	-1.92492	0.00797405
C3G	1.65989	0.390768		CG30457	-1.94169	0.571843
CG3860	1.65965	0.55477		l(1)G0156	-1.95538	0.458711
Gadd45	1.65942	0.173183		CG11652	-1.96367	0.000106581
Kr-h2	1.65857	0.00464377		ox	-1.96757	1.83601e-05
BRWD3	1.65836	0.343961		CG8475	-1.97448	0.0129281
Rcd5	1.6582	0.135748		CG7322	-1.99255	1.68013e-06
CG3625	1.65774	0.203551		Tsp42Eo	-2.03094	0.108521
lqfR	1.6576	0.375979		dj-1beta	-2.03141	4.90875e-20
CG14980	1.65709	0.102665		CG5376	-2.03172	0.0337222
Clect27	1.65695	0.0666537		CoVa	-2.03779	4.16815e-27
LamC	1.65671	0.207326		srpk79D	-2.03991	0.209292
sip1	1.65626	0.424617		CG15412	-2.04482	0.127501
sinu	1.65588	0.356039		Scgalpha	-2.0592	0.239146
RpL21	1.65558	0.137238		CG8417	-2.07885	0.0207655
ash2	1.65553	0.384369		Tsp42Eh	-2.08002	1.85966e-09
CG4752	1.65498	0.530872		Ugt36Bc	-2.08012	0.185976
Rbcn-3A	1.65436	0.344148		CG13012	-2.10784	0.0129353
CG42673	1.65406	0.374199		CG18528	-2.11258	0.00935544
Chro	1.65404	0.313304		CG17105	-2.1257	0.291905
CG6693	1.65397	0.294923		PhKgamma	-2.14569	0.000372903
ncm	1.65334	0.306496		CG8503	-2.14964	0.00546599
RpL13A	1.65331	0.0402829		CG10623	-2.17167	0.0260561
RpL12	1.65325	0.102082		Mdh2	-2.19043	0.148845
Rnp4F	1.65322	0.255948		CG5805	-2.19201	0.190189
CG31368	1.65286	0.312531		CG18136	-2.26588	0.358887
vsg	1.65278	0.00038135		CG31373	-2.27005	0.0828657
pont	1.6526	0.094358		Neb-cGP	-2.27598	1.89995e-10
CG32276	1.65155	0.0877354		TpnC25D	-2.28949	0.207925
Tie	1.65118	0.454346		CG10639	-2.30353	0.0163215
Zw	1.6511	0.187733		CG10512	-2.32771	9.74441e-09
RpS3A	1.65104	0.00386776		Pax	-2.36546	3.42166e-20
CG5521	1.65066	0.4116		Cpr47Eb	-2.38391	0.430321
CG12075	1.65024	0.233276		Argk	-2.39686	9.83787e-16
RpS16	1.64898	0.21165		Got1	-2.40342	6.69172e-23
Moe	1.64896	0.00584432		Mdh1	-2.41862	0.00342887
CG7518	1.64841	0.378123		GlyP	-2.44142	0.159188
CG7429	1.64817	0.076061		hoe2	-2.45045	0.122827
CG11138	1.64785	0.550395		CG13018	-2.45671	0.0732917
tai	1.64724	0.274457		CG10361	-2.47998	0.00433686
CG11267	1.64674	0.277559		Tsp42En	-2.50327	0.440791
CG8132	1.64642	0.162825		PyK	-2.5164	0.00865579
MED18	1.64642	0.112291		cer	-2.5178	0.00399307
Pten	1.64601	0.335791		CG9090	-2.52572	0.0561055
CG13671	1.64589	0.224264		CG6083	-2.57856	0.105251
shot	1.64547	0.45572		UGP	-2.62349	2.813e-09
oxt	1.6454	0.45289		CG1265	-2.69329	0.000645499
CG34422	1.64533	0.387814		Ald	-3.03683	0.000276588
Sep2	1.64481	0.130113		Pgk	-3.15165	2.55318e-43
l(2)gl	1.64471	0.0696414		CG33138	-3.16283	0.011966
CAP	1.64438	0.0189238		CG4019	-3.16306	0.00621608
Gnf1	1.64423	0.291942		CG5254	-3.23726	1.8871e-23
CG42542	1.64388	0.103227		Pfk	-3.32413	1.03712e-20
CG6729	1.64375	0.31324		Eno	-3.34745	9.34072e-27
CG3520	1.64288	0.532417		CG8745	-3.35964	0.00874924
MED20	1.64252	0.0821756		Atg9	-3.42981	1.37916e-11
U2af38	1.6423	0.100091		Pgm	-3.65126	0.0272773
CG42684	1.64224	0.306132		CG34330	-3.74819	0.100142
Cap	1.64169	0.465236		Gapdh1	-3.79924	7.89137e-44
Ef2b	1.64087	0.0478421		Gapdh2	-4.01278	1.16601e-20
Npc2b	1.6408	0.0149408		Pglym78	-4.74992	7.51288e-65
CG2145	1.64059	0.091104		Tpi	-4.99662	8.25739e-78
Ent2	1.64052	0.0167378		ImpL3	-5.20741	6.86207e-05
ome	1.64002	0.235776		Pgi	-5.96884	0.00151584
CG10006	1.63998	0.347071		Cpr47Eg	-7.14533	0.321692
step	1.6398	0.405829
CG10984	1.63975	0.0260513
CG5835	1.63974	0.291193
tko	1.63923	0.226211
Btk29A	1.63918	0.508221
bbc	1.63918	0.187239
pcm	1.63874	0.280436
CG5642	1.63872	0.000374791
Shab	1.63782	0.597846
CG5151	1.63751	0.634797
CG5390	1.63742	0.103862
Tudor-SN	1.6373	0.00341827
Drip	1.63723	0.431641
His3.3A	1.63699	6.43598e-05
CG30427	1.63644	0.448977
128up	1.63587	0.0459836
CG8379	1.63583	0.0520736
CG4462	1.63571	0.0513513
CG17746	1.63551	0.183457
Ranbp11	1.63535	0.453979
bru	1.63529	0.276121
Shroom	1.63492	0.0756886
sip3	1.63422	0.0908595
knk	1.63416	0.205003
CG2100	1.63364	0.0959036
plexA	1.63348	0.0956958
Ptpa	1.6334	0.0631062
Cdk12	1.63323	0.22866
melt	1.6329	0.412042
CG3735	1.6327	0.397017
scrib	1.63242	0.524059
CG8677	1.63235	0.445269
Dpy-30L1	1.63202	0.0430877
CG7852	1.63202	0.355035
l(1)G0320	1.63174	0.00015372
CG17361	1.63168	0.301225
CG7139	1.63168	0.420098
CG5756	1.63101	0.546585
CycT	1.63098	0.295197
Arp6	1.63098	0.139316
Pi3K92E	1.63059	0.173372
CG4729	1.63011	0.000270305
RpL19	1.63004	0.0630439
Pkcdelta	1.6299	0.341335
nahoda	1.62945	0.108667
CG9667	1.62906	0.194899
CG9775	1.62877	0.0187812
rut	1.62806	0.367597
RpL3	1.62799	0.143185
Pde11	1.62793	0.433067
GstT2	1.62779	0.343174
CG9471	1.62748	0.20241
CG8223	1.62726	0.467403
Hydr1	1.62714	0.455528
GXIVsPLA2	1.62711	0.119798
CG14200	1.62667	0.457528
Map205	1.62627	0.00933601
RpL6	1.62623	0.170548
CG6227	1.6259	0.467915
mRpL11	1.6259	0.128708
GstT4	1.62563	0.510236
CG7049	1.62561	0.163552
CG1129	1.62541	0.150123
CG14439	1.62521	0.0473598
Sbf	1.6251	0.392684
mle	1.62506	0.285722
Bap55	1.62496	0.123228
CG7966	1.62489	0.165404
CG8777	1.62462	0.157666
spz5	1.62411	0.538196
CG7928	1.62388	0.244598
CG7896	1.62381	0.444579
CG4210	1.6231	0.143997
Imp	1.62301	0.336383
Pabp2	1.62216	0.0820875
CG10333	1.62191	0.181107
CG2701	1.62144	0.224142
Tcp-1eta	1.621	0.00284169
jvl	1.6205	0.494031
papi	1.6201	0.253616
foxo	1.61986	0.14923
SP2637	1.61889	0.222286
Utx	1.61834	0.319056
Arp5	1.61817	0.493468
RpL26	1.61799	0.0509316
mRpS18B	1.61798	0.200592
SelD	1.61797	0.0733293
Cpr	1.61737	0.0265545
CG8630	1.61732	0.598485
Su(var)3-7	1.6173	0.570357
Jheh2	1.61718	0.0991275
sn	1.6171	0.245798
CG30491	1.61688	0.162504
CG31224	1.61684	0.273696
CG10444	1.61632	0.308021
CG2219	1.61606	0.0445656
eIF-2beta	1.61591	0.0826019
CG7971	1.61587	0.309257
CG4406	1.61567	0.0662447
msk	1.61521	0.0601848
tankyrase	1.61463	0.498213
CG8230	1.61462	0.200076
CG6959	1.6146	0.14641
CG11349	1.61422	1.06677e-06
CG9723	1.61396	0.0604664
mRpL10	1.61396	0.0202127
Doa	1.61361	0.0834427
Saf6	1.61346	0.442114
CG31728	1.61339	0.207515
l(2)34Fc	1.61304	0.254074
cl	1.61292	2.17119e-10
CG13484	1.61271	0.0341074
CG15443	1.6126	0.247476
RpL39	1.61249	0.296264
CG3016	1.61177	0.178645
CG3680	1.61143	0.152958
CtBP	1.61105	0.0795846
CG5913	1.61073	0.0551976
Taf6	1.61064	0.168502
mRpL24	1.6106	0.0335707
RpL11	1.61051	0.045727
mod(r)	1.6097	0.171247
CG4847	1.6095	0.0686547
Psi	1.60926	0.403865
CG12259	1.60881	0.216415
Rala	1.60879	0.115626
rok	1.60842	0.362746
CG42495	1.60837	0.0633188
CG10375	1.60831	0.0993536
CG4622	1.60784	0.506088
CG10026	1.60769	0.0595076
drongo	1.60708	0.0728917
Hsc70Cb	1.60707	0.0316903
Cals	1.60695	0.00842836
Alr	1.60691	0.311594
MED25	1.60673	0.32908
CG42389	1.60663	0.479178
CG2063	1.60656	0.0979722
CG30373	1.60648	0.115334
CG31436	1.60643	0.194141
CG5731	1.60642	0.357522
CG43164	1.60639	0.2094
Cpsf100	1.6062	0.33281
Zif	1.60605	0.129166
CG17385	1.60591	0.0420464
ckn	1.60569	0.456011
scny	1.60542	0.275619
CG1143	1.60541	0.369575
Arp2	1.60535	0.132462
eIF2B-alpha	1.60515	0.0144256
CG5885	1.6045	0.00356014
Ddx1	1.6037	0.0998877
CG17259	1.60348	0.00154191
mRNA-cap	1.60345	0.01096
CG16700	1.60344	0.0175096
CG17271	1.60223	0.198732
RpL35A	1.60159	0.273907
eIF4G	1.60101	0.00701923
CG1368	1.60073	0.00418138
robl	1.60038	0.000423682
cold	1.60004	0.107741
eIF3-S8	1.5989	0.153501
CG11306	1.59799	0.0954967
hk	1.59795	0.108871
und	1.59707	0.107393
mbo	1.59694	0.244766
Sac1	1.5968	0.241611
l(2)08717	1.59651	0.349365
RpL35	1.59633	0.0677178
Fip1	1.59583	0.270666
Top2	1.5958	0.312645
RpS10b	1.5957	0.115809
Ptp4E	1.59558	0.385126
Cul-4	1.59533	0.0929972
CG1116	1.5947	0.446923
CG3587	1.59424	0.161851
Ero1L	1.59396	0.255867
RAF2	1.59391	0.40783
BI-1	1.59383	0.0459138
pho	1.59365	0.178432
kay	1.59364	0.147821
e(r)	1.59273	0.0832604
CG8635	1.59268	0.0189818
Pal1	1.59234	0.113738
koi	1.59232	0.15146
Pk92B	1.59159	0.171995
HIP-R	1.59144	0.371587
CG14438	1.59074	0.471723
eIF4AIII	1.59045	0.00200736
lt	1.59041	0.0818256
Tom7	1.59032	0.0268489
Cap-G	1.59022	0.397539
pelo	1.59001	0.282842
CG12814	1.59	0.0747998
gish	1.58984	0.266522
CG9413	1.58949	0.0874763
RpII33	1.58947	0.059099
CSN1b	1.58942	0.00267524
smt3	1.58896	0.00118662
CG11399	1.58843	0.569618
Cdk8	1.58841	0.237197
CG32521	1.588	0.073417
CG31937	1.58772	0.137609
CG8925	1.58704	0.358258
CG16952	1.58692	0.465847
Ude	1.58664	0.466191
kis	1.58657	0.399853
CG10732	1.58579	0.0248592
CG12272	1.58563	0.461282
emp	1.58559	0.103154
CG5802	1.58509	0.221674
CG12090	1.58465	0.502156
Spn88Ea	1.58459	0.0306123
CG10914	1.5841	0.192678
e(y)1	1.58404	0.136578
CG8814	1.58389	0.25775
noi	1.58371	0.100391
RpL10	1.58352	0.00776153
CG6686	1.58349	0.150644
mRpS26	1.58337	0.187137
Lig4	1.58327	0.484491
CG31676	1.58302	0.0261591
Listericin	1.58157	0.397378
betaCop	1.58112	0.0243276
bcn92	1.58069	0.275274
CG9990	1.57983	0.354594
Brd8	1.57941	0.512232
par-6	1.57835	0.479817
Rich	1.57831	0.363496
Ef1gamma	1.5782	0.120019
CG31460	1.5781	0.0230626
CG9304	1.5778	0.318081
RpL7	1.57778	0.254091
CG14650	1.57681	0.272307
CG42748	1.57644	0.393501
CG6175	1.57642	0.529275
Tango7	1.57635	0.471029
Topors	1.57534	0.615641
CG9773	1.57514	0.012437
Abl	1.57393	0.468408
CG10777	1.57317	0.435774
CG4199	1.57299	0.0596138
pbl	1.57293	0.163932
cwo	1.5726	0.466837
B52	1.57256	0.179672
CG42749	1.57237	0.275024
vri	1.57207	0.132404
Dhod	1.57188	0.0265481
Khc-73	1.57168	0.354139
CG6480	1.5715	0.0541301
CG12054	1.5715	0.461781
membrin	1.57085	0.0886554
Crag	1.57061	0.378071
CG8176	1.57056	0.530833
CG9812	1.57023	8.48433e-05
CG13920	1.56988	0.045066
isoQC	1.56981	0.419077
CG15107	1.56965	0.316063
meso18E	1.56945	0.377146
CG5404	1.56927	0.256926
CG9213	1.56895	0.484795
Oatp74D	1.56895	0.208981
Tmhs	1.56843	0.177754
CG17528	1.56842	0.200193
msn	1.56823	0.270051
Spt5	1.56781	0.104659
mmy	1.5674	0.374405
CG8243	1.56736	0.265218
CG10741	1.56695	0.274462
x16	1.5668	0.478659
CG5130	1.56667	0.328474
Pex14	1.56658	0.245006
ed	1.5661	0.453376
RpS14a	1.56504	0.329351
Sp212	1.56498	0.321722
RpS5a	1.56497	0.0676334
ACC	1.5647	0.303593
CG17999	1.56464	0.311476
mp	1.56359	0.524326
Liprin-alpha	1.56359	0.589056
Rcd4	1.56358	0.058993
Spn31A	1.56349	0.208852
ns4	1.56321	0.0725909
RhoGAP1A	1.56315	0.388635
MBD-R2	1.56289	0.250878
Ppcs	1.56286	0.456355
Sfmbt	1.56263	0.48862
CG1416	1.5626	0.149367
Fic	1.56248	0.610623
hoip	1.5622	0.285599
Ide	1.56192	0.0258124
pwn	1.56183	0.504353
CG4365	1.56172	0.0604801
mago	1.5617	0.0150825
CG14995	1.56169	0.484281
U2af50	1.56141	0.020277
scb	1.56108	0.440803
mam	1.56084	0.586011
Gef64C	1.56082	0.454468
Src42A	1.5608	0.31509
CG10194	1.56063	0.155435
Rpb11	1.56018	0.0122057
NTPase	1.56008	0.323216
CG1607	1.55999	0.397771
abd-A	1.5598	0.250653
CG3368	1.55968	0.466167
CG6094	1.55952	0.169842
CG15896	1.55951	0.521029
CG6428	1.55929	0.278036
CG17121	1.55909	0.248366
HBS1	1.55862	0.0624034
CG4853	1.55838	0.482748
Hmt-1	1.55837	0.0500233
Fur2	1.55832	0.447955
CG10343	1.55799	0.0589441
CG42817	1.55698	0.209841
CG42798	1.55663	0.331377
CG30497	1.55619	0.0193335
Bj1	1.55604	0.339905
CG5220	1.55601	0.175638
RpLP0	1.55585	0.204157
CG8378	1.55568	0.0323577
Hrb87F	1.55548	0.0809577
CG13403	1.55536	0.000417513
sec5	1.55533	0.264663
yellow-c	1.55518	0.340333
CG6015	1.55489	0.17606
[truncated: 403 more rows]
